# Supplementary material for: Mixed-methods exploration of the knowledge of young adults about blood donation processes; a one-center cross-sectional study in a tertiary institution
Source: PLoS One. 2024 Jan 5;19(1):e0295600. doi: 10.1371/journal.pone.0295600 (PMC10769017; doi:10.1371/journal.pone.0295600)
Supplement: S2 File — (XLSX) [file pone.0295600.s002.xlsx]

## Sheet: Raw data
A SEMI-STRUCTURED QUESTIONNAIRE TO EXPLORE THE CHALLENGES OF BLOOD DONATION AMONG THE STUDENTS OF THE UNIVERSITY OF CAPE COAST
																EXAMING STUDENTS ATTITUDES TOWARDS BLOOD DONATION							EXPLORING THE CHALLENGES OF BLOOD DONATION
NUMBERS	Age	Gender	Marital status	Eduucational level	What is your religion?	Which college do you belong?		Have you donated blood before?	what diseases are tested prior to blood donaion?	what is the required age range to donate in Ghana?	what is the minimum weight required to donate in ghana?	What is the average duration of blood collection?	How do you categorize yourself in blood donation?	In your blood donation experience, state the barrier you have noticed that when removed would encourage more people to donate blood ?	What do you consider to be the acceptable successive blood donation interval?	Blood donation saves lives	I am comfortable donating blood to an unrelated person	Blood donors must be paid for donating blood	Donating blood for family members is the best	Blood donation has health benefit for the donor	Every health person must engage in blood donation	Donating blood increases the risk of acquiring disease	There was enough privacy at the blood donation center to discuss my misunderstanding	All my questions were adequately answered by the blood donation staff	All the blood donation procedures were explained to me	I will actively encourage other people to donate blood	I will donate blood again once given the opportunity	The inconvenience of my previous blood donation process will prevent me from donating blood again	The blood donation center staff were very friendly
1	20-29	male	cohabiting	undergraduate	none	Humanities and legal studies		Yes	HIV,Hepatitis A,Hepatitis B, Hepatitis C, Syphilis, Malaria	17-60 years	No idea	No idea	Not a regular donor but will donate to a relative in need	Lack of infustracture	No idea	Strongly agree	Neither agree/disagree	Agree	Strongly agree	Strongly agree	Strongly agree	Neither agree/disagree	Strongly disagree	Neither agree/disagree	Disagree	Agree	Neither agree/disagree	Disagree	Agree
2	20-29	male	single	undergraduate	Christianity	Health and Allied sciences		Yes	HIV,Hepatitis A, Hepatitis B, Hepatisis C,	17-60 years	50 kg	20 minutes or more	Not a regular donor but will donate to a relative in need	None	4months	Strongly agree	Strongly agree	Neither agree/disagree	Strongly disagree	Agree	Agree	Strongly disagree	Disagree	Strongly disagree	Agree	Neither agree/disagree	Neither agree/disagree	Agree	Agree
3	20-29	female	widowed	undergraduate	none	Humanities and legal studies		No	HIV, Hepatisis B,Syphilis	13-45 years	50 kg	No idea	commercial/Paid donor	The equipments are not sterilized so there is easy transmission of infection	No idea	Strongly agree	Neither agree/disagree	Disagree	Agree	Strongly agree	Strongly agree	Agree	Strongly disagree	Disagree	Disagree	Disagree	Disagree	Agree	Disagree
4	20-29	female	Divorced	undergraduate	Christianity	Humanities and legal studies		Yes	HIV,Hepatitis A,Hepatitis B, Hepatitis C	17-60 years	50 kg	No idea	Not a regular donor but will donate to a relative in need	Not to be needed urgent before asking for	Not prone to diseases	Strongly agree	Strongly agree	Disagree	Disagree	Neither agree/disagree	Disagree	Strongly disagree	Agree	Agree	Agree	strongly agree	strongly agree	Disagree	Agree
5	20-29	female	married	undergraduate	Christianity	Education studies		No	Malaria	17-60 years	No idea	No idea	Not a regular donor but will donate to a relative in need			Agree	Neither agree/disagree	Disagree	Disagree	Agree	Neither agree/disagree	Neither agree/disagree	Agree	Disagree	Disagree	Agree	Agree	Neither agree/disagree	Agree
6	20-29	female	single	undergraduate	Christianity	Humanities and legal studies		No	HIV	No idea	No idea	No idea	Not a regular donor but will donate to a relative in need	No idea	No idea	Strongly agree	Disagree	Disagree	Agree	Disagree	Disagree	Strongly agree	Strongly agree	Agree	Neither agree/disagree	Strongly disagree	Neither agree/disagree	Neither agree/disagree	Strongly agree
7	15-19	male	single	undergraduate	Christianity	Health and Allied sciences		No	HIV,Hepatitis A,Hepatitis B, Hepatitis C, Syphilis	15-50 years	No idea	20 minutes or more	Not a regular donor but will donate to a relative in need			Strongly agree	Strongly agree	Disagree	Strongly agree	Strongly agree	Strongly agree	Neither agree/disagree	Strongly disagree	Strongly agree	Strongly agree	strongly agree	strongly agree	strongly agree	Strongly agree
8	20-29	male	single	undergraduate	Christianity	Health and Allied sciences		No	HIV,Hepatitis A,Hepatitis B, Hepatitis C, Syphilis	15-50 years	60 kg	10 minutes	Not a regular donor but will donate to a relative in need	No idea	No idea	Strongly agree	Agree	Neither agree/disagree	Agree	Strongly agree	Agree	Neither agree/disagree
9	20-29	female	single	undergraduate	Christianity	Humanities and legal studies		No	Hepatitis A	17-60 years	60 kg	No idea	Permanent donor(will donate once opportunity avails)	When they are being encouraged and given some money	No idea	Agree	Agree	Agree	Agree	Agree	Agree	Agree	Agree	Agree	Agree	Agree	Agree	Agree	Agree
10	20-29	male	single	undergraduate	Christianity	Agriculture and natural sciences		No	Hepatitis A,Hepatitis B, Malaria	17-60 years	70 kg	10 minutes	Not a regular donor but will donate to a relative in need	No idea	No idea	Neither agree/disagree	Disagree	Strongly agree	Strongly disagree	Neither agree/disagree	Disagree	Neither agree/disagree	Neither agree/disagree	Neither agree/disagree	Disagree	Agree	Neither agree/disagree	Agree	Agree
11	20-29	female	single	undergraduate	Christianity	Humanities and legal studies		Yes	HIV,Hepatitis A,Hepatitis B, Hepatitis C, Syphilis, Malaria	No idea	No idea	No idea	Temporal/One-time donor	Provide well balanced diet for donors to regain what they have lost	No idea	Strongly agree	Strongly agree	Neither agree/disagree	Strongly agree	Strongly agree	Neither agree/disagree	Agree	Disagree	Neither agree/disagree	Agree	Neither agree/disagree	Strongly disagree	Strongly disagree	Strongly agree
12	20-29	male	single	undergraduate	Christianity	Agriculture and natural sciences		Yes	HIV,Hepatitis A,Hepatitis B, Hepatitis C, Syphilis	17-60 years	No idea	10 minutes	Permanent donor(will donate once opportunity avails)	none	10-20 minutes	Strongly agree	Strongly agree	Neither agree/disagree	Disagree	Neither agree/disagree	Neither agree/disagree	Disagree	Neither agree/disagree	Neither agree/disagree	Disagree	Agree	strongly agree	Strongly disagree	Agree
13	20-29	male	single	undergraduate	Christianity	Health and Allied sciences		No	HIV,Hepatitis B, Syphilis	15-50 years	60 kg	No idea	Not a regular donor but will donate to a relative in need	No idea	No idea	Strongly agree	Agree	Agree	Agree	Neither agree/disagree	Neither agree/disagree	Agree	Agree	Neither agree/disagree	Neither agree/disagree	Neither agree/disagree	Neither agree/disagree	Neither agree/disagree	Agree
14	15-19	female	single	undergraduate	Christianity	Health and Allied sciences		Yes	HIV,Hepatitis A,Hepatitis B, Hepatitis C, Syphilis	17-60 years	No idea	No idea	Not a regular donor but will donate to a relative in need	Stigmatization	once a year	Agree	Neither agree/disagree	Disagree	Agree	Agree	Neither agree/disagree	Disagree	Disagree	Disagree	Disagree	Agree	Neither agree/disagree	Neither agree/disagree	Neither agree/disagree
15	15-19	male	single	undergraduate	Christianity	Humanities and legal studies		No	HIV,Hepatitis A,Hepatitis B, Hepatitis C	No idea	No idea	No idea	Not a regular donor but will donate to a relative in need	No idea	No idea	Agree	Agree	Strongly disagree	Agree	Neither agree/disagree	Agree	Neither agree/disagree	Agree	Agree	Agree	strongly agree	strongly agree	Neither agree/disagree	Strongly agree
16	20-29	female	single	undergraduate	Christianity	Health and Allied sciences		No	HIV	No idea	No idea	No idea	Not a regular donor but will donate to a relative in need	No idea	No idea	Strongly agree	Agree	Strongly disagree	Agree	Neither agree/disagree	Strongly agree	Disagree	Neither agree/disagree	Neither agree/disagree	Neither agree/disagree	Neither agree/disagree	Neither agree/disagree	Neither agree/disagree	Neither agree/disagree
17	20-29	male	single	undergraduate	Christianity	Agriculture and natural sciences		No	HIV,Hepatitis A,Hepatitis B, Hepatitis C,TB	17-60 years	No idea	No idea	Not a regular donor but will donate to a relative in need	No barrier because I have not donated before	no idea	Agree	Agree	Strongly agree	Strongly agree	Strongly agree	Agree	Neither agree/disagree	Agree	Agree	Disagree	Agree	Agree	Disagree	Agree
18	20-29	female	single	undergraduate	Christianity	Humanities and legal studies		No	Malaria	15-50 years	No idea	No idea	Temporal/One-time donor			Neither agree/disagree	Disagree	Neither agree/disagree	Neither agree/disagree	Agree	Neither agree/disagree	Strongly disagree	Neither agree/disagree	Disagree	Neither agree/disagree	Agree	Neither agree/disagree	Disagree	Strongly disagree
19	20-29	male	single	undergraduate	Christianity	Health and Allied sciences		No	HIV,Hepatitis A,Hepatitis B, Hepatitis C, Syphilis, Malaria	15-50 years	No idea	10 minutes	Not a regular donor but will donate to a relative in need			Agree	Agree	Agree	Agree	Agree	Agree	Neither agree/disagree	Neither agree/disagree	Neither agree/disagree	Neither agree/disagree	Agree	Neither agree/disagree	Neither agree/disagree	Neither agree/disagree
20	20-29	female	single	undergraduate	Christianity	Humanities and legal studies		No	HIV,Hepatitis A,Hepatitis B, Hepatitis C, Syphilis, Malaria	15-50 years	No idea	No idea	Temporal/One-time donor			Neither agree/disagree	Neither agree/disagree	Neither agree/disagree	Neither agree/disagree	Neither agree/disagree	Neither agree/disagree	Neither agree/disagree	Neither agree/disagree	Disagree	Neither agree/disagree	Agree	Neither agree/disagree	Disagree	Agree
21	20-29	female	single	undergraduate	Christianity	Health and Allied sciences		No	HIV,Hepatitis B, Hepatitis C, Syphilis	17-60 years	50 kg	No idea	Not a regular donor but will donate to a relative in need			Strongly agree	Neither agree/disagree	Neither agree/disagree	Agree	Agree	Neither agree/disagree	Neither agree/disagree	Disagree	Agree	Disagree	Agree	Neither agree/disagree	Agree	Agree
22	20-29	female	single	undergraduate	Christianity	Health and Allied sciences		Yes	HIV,Hepatitis B, Hepatitis C, Syphilis	17-60 years	50 kg	10 minutes	Temporal/One-time donor			Strongly agree	Neither agree/disagree	Neither agree/disagree	Neither agree/disagree	Agree	Agree	Disagree	Agree	Agree	Agree	Agree	Neither agree/disagree	Disagree	Neither agree/disagree
23	20-29	female	single	undergraduate	Christianity	Health and Allied sciences		No	HIV,Hepatitis B, Hepatitis C, Syphilis	17-60 years	60 kg	10 minutes	Not a regular donor but will donate to a relative in need			Strongly agree	Agree	Disagree	Neither agree/disagree	Agree	Neither agree/disagree	Disagree	Agree	Agree	Neither agree/disagree	Agree	Agree	Disagree	Neither agree/disagree
24	40-49	female	married	PhD	Christianity	Education studies		Yes	HIV	15-50 years	50 kg	20 minutes or more	Not a regular donor but will donate to a relative in need	fear of losing much blood	with 4 to 5 months so that I can have enough blood within me	Strongly agree	Strongly agree	Agree	Agree	Agree	Strongly agree	Agree	Strongly agree	Strongly agree	Agree	Agree	Agree	Strongly disagree	Agree
25	30-39	male	married	Masters/Mphil	Christianity	Agriculture and natural sciences		No	no idea	No idea	No idea	No idea	Permanent donor(will donate once opportunity avails)			Strongly agree	Strongly agree	Neither agree/disagree	Agree	Agree	Disagree	Strongly disagree
26	20-29	male	single	Masters/Mphil	Christianity	Humanities and legal studies		Yes	Hepatitis A,Hepatitis B, Hepatitis C	No idea	No idea	No idea	Not a regular donor but will donate to a relative in need	to the best of my knowledge I haven't taken notice of any barrier	56 days	Strongly agree	Agree	Disagree	Neither agree/disagree	Neither agree/disagree	Agree	Neither agree/disagree	Strongly disagree	Neither agree/disagree	Agree	strongly agree	strongly agree	Neither agree/disagree	Strongly agree
27	30-39	male	married	Masters/Mphil	Christianity	Education studies		Yes	HIV,Hepatitis B	No idea	No idea	No idea	Temporal/One-time donor	there is no motivation for donors	3 months	Strongly agree	Agree	Disagree	Disagree	Neither agree/disagree	Strongly disagree	Neither agree/disagree	Disagree	Agree	Disagree	Agree	strongly agree	Strongly disagree	Neither agree/disagree
28	30-39	male	single	Masters/Mphil	Christianity	Education studies		Yes	no idea	No idea	No idea	No idea	Not a regular donor but will donate to a relative in need	misconceptions about blood donation	3 months	Strongly agree	Strongly agree	Strongly agree	Strongly agree	Neither agree/disagree	Strongly agree	Neither agree/disagree	Strongly disagree	Neither agree/disagree	Neither agree/disagree	Agree	Neither agree/disagree	Strongly agree	Strongly agree
29	30-39	male	single	Masters/Mphil	Christianity	Education studies		Yes	HIV,Hepatitis B	No idea	No idea	10 minutes	Not a regular donor but will donate to a relative in need	dizziness and fatigue	once every year	Strongly agree	Agree	Strongly agree	Strongly disagree	Disagree	Strongly agree	Strongly disagree	Disagree	Agree	Strongly agree	Neither agree/disagree	Neither agree/disagree	Disagree	Strongly agree
30	20-29	male	single	Masters/Mphil	Christianity	Agriculture and natural sciences		Yes	HIV,Hepatitis B	17-60 years	No idea	10 minutes	Temporal/One-time donor	1. Donor mostly do not get motivation. 2. mistrust that professionals who seek to use donated blood for sale	within a space of 6 months	Strongly agree	Agree	Strongly agree	Neither agree/disagree	Neither agree/disagree	Agree	Agree
31	40-49	male	divorced	Masters/Mphil	Christianity	Humanities and legal studies		No	HIV,Hepatitis A,Hepatitis B, Hepatitis C, Syphilis, Malaria	17-60 years	No idea	No idea	Not a regular donor but will donate to a relative in need			Agree	Agree	Neither agree/disagree	Neither agree/disagree	Disagree	Disagree	Neither agree/disagree
32	20-29	male	single	undergraduate	Christianity	Humanities and legal studies		Yes	HIV,Hepatitis A, Hepatitis C, Syphilis, Malaria	17-60 years	60 kg	5 minutes	Temporal/One-time donor	fear of needles and the misconception of blood donation leading to blood shortage in the body		Strongly agree	Strongly agree	Agree	Neither agree/disagree	Disagree	Agree	Disagree	Disagree	Agree	Agree	Agree	strongly agree	Disagree	Agree
33	30-39	male	married	Masters/Mphil	Christianity	Humanities and legal studies		No	HIV,Syphilis, Malaria	No idea	No idea	No idea	Not a regular donor but will donate to a relative in need	more awareness creation	no idea. It may depend on individual condition	Agree	Neither agree/disagree	Disagree	Strongly agree	Disagree	Neither agree/disagree	Neither agree/disagree	Agree	Agree	Neither agree/disagree	Neither agree/disagree	Agree	Neither agree/disagree	Agree
34	20-29	male	single	Masters/Mphil	Islam	Humanities and legal studies		No	HIV	No idea	No idea	No idea	Not a regular donor but will donate to a relative in need	perceptual errors	Uncertain	Agree	Agree	Neither agree/disagree	Agree	Neither agree/disagree	Neither agree/disagree	Neither agree/disagree
35	20-29	male	single	Masters/Mphil	Christianity	Humanities and legal studies		Yes	no disease	No idea	50 kg	10 minutes	Temporal/One-time donor	officials do not check intervals of donation	8 months	Strongly agree	Strongly agree	Agree	Disagree	Strongly agree	Agree	Neither agree/disagree	Disagree	Disagree	Disagree	Agree	Neither agree/disagree	strongly agree	Agree
36	20-29	male	single	Masters/Mphil	Christianity	Humanities and legal studies		No	HIV,Hepatitis A,Hepatitis B, Hepatitis C, Syphilis	No idea	No idea	No idea	Not a regular donor but will donate to a relative in need			Strongly agree	Agree	Strongly agree	Agree	Strongly disagree	Strongly disagree	Agree
37	20-29	male	single	Masters/Mphil	Christianity	Agriculture and natural sciences		No	HIV,Hepatitis A,Hepatitis B, Hepatitis C, Syphilis, Malaria	No idea	No idea	5 minutes	Not a regular donor but will donate to a relative in need	a systematic process that is transparent. If people see how helpful their donations are, they will donate more	once in every 3 or 4 months at most	Strongly agree		Neither agree/disagree	Neither agree/disagree	Agree	Agree	Strongly disagre
38	20-29	male	single	Masters/Mphil	Christianity	Humanities and legal studies		Yes	HIV,Hepatitis B, Hepatitis C	No idea	No idea	No idea	Not a regular donor but will donate to a relative in need	Counseling before the donation because some people are scared of it	once a month	Strongly agree	Strongly agree	Neither agree/disagree	Neither agree/disagree	Disagree	Agree	Strongly disagree	Disagree	Neither agree/disagree	Disagree	Agree	Agree	Neither agree/disagree	Agree
39	20-29	male	single	Masters/Mphil	Christianity	Agriculture and natural sciences		Yes	HIV,Hepatitis A,Hepatitis B, Hepatitis C, Syphilis	No idea	No idea	20 minutes or more	Not a regular donor but will donate to a relative in need	I did not face any barrier in the donation process	no idea	Strongly agree	Agree	Strongly disagree	Strongly agree	Neither agree/disagree	Agree	Strongly disagree	Agree	Agree	Strongly agree	Agree	Neither agree/disagree	Strongly disagree	Strongly agree
40	20-29	male	single	undergraduate	Christianity	Health and Allied sciences		No	HIV,Hepatitis B, Hepatitis C, Syphilis	15-50 years	No idea	21 minutes or more	Not a regular donor but will donate to a relative in need			Strongly agree	Agree	Strongly agree	Strongly agree	Strongly agree	Agree	Agree	Agree	Agree	Agree	strongly agree	Agree	Neither agree/disagree	Strongly agree
41	15-19	female	single	undergraduate	Christianity	Humanities and legal studies		No	HIV,Hepatitis B, Syphilis, Malaria	15-50 years	No idea	No idea	Not a regular donor but will donate to a relative in need	religious beliefs about blood donation	50 to 90 days	Strongly disagree	Agree	Neither agree/disagree	Strongly disagree	Neither agree/disagree	Strongly disagree	Neither agree/disagree	Agree	Agree	Agree	Strongly disagree	Strongly disagree	Neither agree/disagree	Agree
42	30-39	male	divorced	Masters/Mphil	Christianity	Humanities and legal studies		No	HIV,Hepatitis A,Hepatitis B,	No idea	No idea	No idea	Not a regular donor but will donate to a relative in need			Strongly agree	Agree	Agree	Strongly agree	Strongly agree	Strongly disagree	Strongly disagree	Agree	Strongly agree	Strongly agree	Strongly disagree	strongly agree	Disagree	Agree
43	20-29	male	single	undergraduate	Christianity	Humanities and legal studies		No	HIV,Hepatitis A,Hepatitis B, Syphilis	No idea	No idea	No idea	Not a regular donor but will donate to a relative in need	no idea	three months	Strongly agree	Disagree	Agree	Agree	Disagree	Neither agree/disagree	Disagree	Strongly agree	Strongly agree	Strongly agree	strongly agree	strongly agree	Strongly disagree	Strongly agree
44	20-29	male	single	undergraduate	Christianity	Education studies		No	Hepatitis B, Syphilis	15-50 years	No idea	No idea	Not a regular donor but will donate to a relative in need	mnot applicable	Not applicable	Agree	Neither agree/disagree	Strongly disagree	Strongly disagree	Agree	Strongly disagree	Disagree	Neither agree/disagree	Agree	Strongly disagree	Agree	Agree	strongly agree	Agree
45	20-29	male	single	undergraduate	Christianity	Agriculture and natural sciences		Yes	HIV	No idea	No idea	10 minutes	Not a regular donor but will donate to a relative in need	should try to give little gifts	no idea	Strongly agree	Neither agree/disagree	Strongly agree	Neither agree/disagree	Strongly agree	Disagree	Agree	Agree	Agree	Strongly agree	strongly agree	Disagree	Agree	Neither agree/disagree
46	20-29	female	single	undergraduate	Christianity	Humanities and legal studies		No	no idea	No idea	No idea	No idea	Not a regular donor but will donate to a relative in need	the minimum weight		Strongly agree	Neither agree/disagree	Neither agree/disagree	Strongly agree	Neither agree/disagree	Agree	Agree	Neither agree/disagree	Neither agree/disagree	Neither agree/disagree	Neither agree/disagree	Neither agree/disagree	Neither agree/disagree	Neither agree/disagree
47	20-29	female	single	undergraduate	Christianity	Humanities and legal studies		No	no idea	17-60 years	No idea	No idea	commercial/Paid donor	I don’t have any experience	no idea	Agree	Disagree	Neither agree/disagree	Agree	Neither agree/disagree	Neither agree/disagree	Agree	Agree	Neither agree/disagree	Neither agree/disagree	Agree	Agree	Neither agree/disagree	Neither agree/disagree
48	15-19	female	single	undergraduate	Christianity	Health and Allied sciences		No	HIV,Hepatitis A,Hepatitis B	17-60 years	60 kg	No idea	Not a regular donor but will donate to a relative in need			Agree	Agree	Neither agree/disagree	Neither agree/disagree	Agree	Neither agree/disagree	Neither agree/disagree	Agree	Agree	Agree	Neither agree/disagree	Neither agree/disagree	Agree	Agree
49	30-39	male	single	undergraduate	none	Humanities and legal studies		No	HIV,Hepatitis B, Syphilis	No idea	No idea	No idea	Permanent donor(will donate once opportunity avails)			Strongly agree	Agree	Neither agree/disagree	Agree	Agree	Strongly disagree	Neither agree/disagree	Agree	Disagree	Agree	Agree	Disagree	Agree	Agree
50	20-29	female	single	undergraduate	Christianity	Humanities and legal studies		No	Malaria	17-60 years	60 kg	10 minutes	Not a regular donor but will donate to a relative in need			Strongly agree	Strongly agree	Strongly disagree	Strongly agree	Strongly agree	Strongly agree	Strongly disagree	Agree	Disagree	Strongly agree	Agree	Neither agree/disagree	Neither agree/disagree	Neither agree/disagree
51	20-29	female	single	Masters/Mphil	Christianity	Health and Allied sciences		No	HIV,Hepatitis A,Hepatitis B, Hepatitis C, Syphilis, Malaria	No idea	No idea	No idea	Not a regular donor but will donate to a relative in need		monthly	Agree	Agree	Agree	Agree	Disagree	Agree	Neither agree/disagree
52	20-29	male	single	undergraduate	Christianity	Agriculture and natural sciences		No	no idea	No idea	No idea	No idea	Not a regular donor but will donate to a relative in need	I have no experience	no idea	Agree	Disagree	Disagree	Agree	Neither agree/disagree	Neither agree/disagree	Agree	Neither agree/disagree	Neither agree/disagree	Agree	Agree	Neither agree/disagree	Neither agree/disagree	Agree
53	20-29	male	single	undergraduate	Christianity	Humanities and legal studies		No	no idea	No idea	No idea	No idea	Not a regular donor but will donate to a relative in need	I have no idea	no idea	Strongly agree	Neither agree/disagree	Neither agree/disagree	Agree	Agree	Strongly agree	Neither agree/disagree	Strongly agree	Neither agree/disagree	Neither agree/disagree	Neither agree/disagree	Neither agree/disagree	Neither agree/disagree	Neither agree/disagree
54	30-39	male	divorced	undergraduate	Christianity	Education studies		none	Hepatitis C	No idea	No idea	20 minutes or more	Not a regular donor but will donate to a relative in need	no idea	no idea	Agree	Agree	Strongly disagree	Neither agree/disagree	Neither agree/disagree	Neither agree/disagree	Neither agree/disagree	Neither agree/disagree	Neither agree/disagree	Neither agree/disagree	Neither agree/disagree	Neither agree/disagree	Neither agree/disagree	Neither agree/disagree
55	20-29	female	single	undergraduate	Christianity	Humanities and legal studies		No	Malaria	17-60 years	No idea	No idea	Not a regular donor but will donate to a relative in need			Agree	Neither agree/disagree	Disagree	Agree	Disagree	Disagree	Strongly agree	Neither agree/disagree	Neither agree/disagree	Neither agree/disagree	Neither agree/disagree	Neither agree/disagree	Neither agree/disagree	Neither agree/disagree
56	20-29	female	single	undergraduate	Christianity	Agriculture and natural sciences		No	no idea	No idea	No idea	No idea	Not a regular donor but will donate to a relative in need	no idea	no idea	Agree	Agree	Neither agree/disagree	Disagree	Agree	Agree	Strongly disagree	Agree	Agree	Agree	Agree	Agree	Agree	Agree
57	20-29	female	single	undergraduate	Christianity	Humanities and legal studies		No	HIV,Malaria	No idea	No idea	10 minutes	Temporal/One-time donor	no idea	no idea	Strongly agree	Strongly agree	Neither agree/disagree	Strongly agree	Strongly agree	Strongly agree	Neither agree/disagree
58	20-29	male	married	undergraduate	Islam	Humanities and legal studies		Yes	HIV,Hepatitis A,Hepatitis B,Syphilis	15-50 years	50 kg	5 minutes	Not a regular donor but will donate to a relative in need	they should be tested for hepatitis B	6 months	Strongly agree	Neither agree/disagree	Agree	Strongly agree	Agree	Agree	Strongly disagree	Neither agree/disagree	Agree	Agree	Agree	Neither agree/disagree	Neither agree/disagree	Agree
59	20-29	female	single	undergraduate	Christianity	Humanities and legal studies		No	HIV, Malaria	No idea	No idea	No idea	Not a regular donor but will donate to a relative in need	no idea	no idea	Strongly agree	Neither agree/disagree	Agree	Agree	Agree	Neither agree/disagree	Disagree
60	20-29	male	married	undergraduate	Christianity	Humanities and legal studies		No	HIV,Hepatitis A,Hepatitis B, Hepatitis C, Syphilis	17-60 years	No idea	No idea	Not a regular donor but will donate to a relative in need	no idea	3 to 6 months	Strongly agree	Neither agree/disagree	Agree	Strongly agree	Disagree	Agree	Disagree
61	20-29	male	single	Masters/Mphil	Christianity	Humanities and legal studies		No	HIV,Hepatitis A, Hepatitis C, Syphilis	17-60 years	No idea	No idea	Temporal/One-time donor	stop testing for HIV	6 months	Strongly agree	Agree	Strongly disagree	Strongly disagree	Strongly agree	Strongly agree	Strongly disagree
62	15-19	female	single	undergraduate	Christianity	Education studies		No	no idea	17-60 years	No idea	No idea	Not a regular donor but will donate to a relative in need	no idea	no idea	Agree	Neither agree/disagree	Neither agree/disagree	Agree	Strongly disagree	Neither agree/disagree	Neither agree/disagree
63	15-19	female	single	undergraduate	Christianity	Agriculture and natural sciences		No	no idea	17-60 years	60 kg	5 minutes	Not a regular donor but will donate to a relative in need	no idea	no idea	Agree	Strongly agree	Strongly agree	Agree	Agree	Agree	Agree
64	15-19	female	single	undergraduate	Christianity	Agriculture and natural sciences		No	no idea	No idea	No idea	No idea	Not a regular donor but will donate to a relative in need	no idea	no idea	Strongly agree	Neither agree/disagree	Strongly disagree	Neither agree/disagree	Neither agree/disagree	Neither agree/disagree	Disagree
65	20-29	female	divorced	undergraduate	other	Agriculture and natural sciences		No	Hepatitis B, Hepatitis C, Syphilis	17-60 years	No idea	No idea	Not a regular donor but will donate to a relative in need	no idea	no idea	Strongly agree	Neither agree/disagree	Neither agree/disagree	Disagree	Neither agree/disagree	Neither agree/disagree	Strongly agree
66	20-29	female	single	undergraduate	Christianity	Humanities and legal studies		No	no idea	No idea	No idea	No idea	Not a regular donor but will donate to a relative in need	no idea	no idea	Strongly agree	Strongly disagree	Strongly agree	Strongly agree	Agree	Agree	Strongly disagree
67	20-29	male	single	undergraduate	Christianity	Humanities and legal studies		Yes	HIV,Hepatitis A,Hepatitis B, Hepatitis C, Syphilis, Malaria	No idea	No idea	No idea	Not a regular donor but will donate to a relative in need	blood donated is not put into good use	anytime	Strongly agree	Agree	Neither agree/disagree	Agree	Disagree	Neither agree/disagree	Neither agree/disagree	Strongly agree	Agree	Agree	Agree	Agree	Disagree	Agree
68	30-39	female	divorced	PhD	Christianity	Education studies		Yes	Malaria	15-50 years	50 kg	5 minutes	Not a regular donor but will donate to a relative in need	uncomfortable environment	8 to 16 weeks	Agree	Neither agree/disagree	Disagree	Neither agree/disagree	Disagree	Agree	Strongly disagree	Disagree	Agree	Disagree	Neither agree/disagree	Neither agree/disagree	Disagree	Agree
69	30-39	female	single	Masters/Mphil	Christianity	Education studies		No	HIV	15-50 years	70 kg	10 minutes	Not a regular donor but will donate to a relative in need	no privacy	10 weeks	Strongly agree	Agree	Strongly disagree	Neither agree/disagree	Disagree	Agree	Strongly disagree
70	20-29	female	single	undergraduate	Christianity	Humanities and legal studies		Yes	HIV,Hepatitis B, Syphilis, Malaria, Covid 19	15-50 years	60 kg	5 minutes	Not a regular donor but will donate to a relative in need	the protocols were plenty	no idea	Agree	Disagree	Strongly disagree	Agree	Disagree	Agree	Agree	Agree	Agree	Agree	strongly agree	Agree	Disagree	Agree
71	20-29	female	single	undergraduate	Christianity	Humanities and legal studies		No	Hepatitis B, Hepatitis C	No idea	No idea	No idea	Not a regular donor but will donate to a relative in need	no idea	no idea	Strongly agree	Neither agree/disagree	Neither agree/disagree	Neither agree/disagree	Neither agree/disagree	Disagree	Disagree
72	40-49	male	married	Masters/Mphil	Christianity	Agriculture and natural sciences		Yes	HIV,Hepatitis A,Hepatitis B, Hepatitis C, Syphilis, Malaria, widal	17-60 years	50 kg	20 minutes or more	Temporal/One-time donor	blood recipients are made to pay for the blood	18 to 50 days	Strongly agree	Strongly agree	Strongly disagree	Strongly disagree	Disagree	Strongly disagree	Strongly disagree	Strongly agree	Agree	Agree	Disagree	Strongly disagree	strongly agree	Agree
73	20-29	male	divorced	Masters/Mphil	Christianity	Agriculture and natural sciences		No	no idea	No idea	No idea	No idea	Not a regular donor but will donate to a relative in need	religious beliefs about blood donation	3 months	Strongly disagree	Strongly disagree	Strongly disagree	Strongly disagree	Strongly disagree	Strongly disagree	Strongly disagree
74	20-29	male	single	Masters/Mphil	other	Humanities and legal studies		Yes	HIV	15-50 years	50 kg	10 minutes	Not a regular donor but will donate to a relative in need	educating people about donation	2 years	Agree	Agree	Disagree	Disagree	Agree	Agree	Strongly disagree	Agree	Agree	Agree	Agree	Agree	Disagree	Agree
75	20-29	female	married	Masters/Mphil	Christianity	Humanities and legal studies		No	no idea	No idea	No idea	No idea	Not a regular donor but will donate to a relative in need	no idea	no idea	Agree	Agree	Neither agree/disagree	Agree	Disagree	Neither agree/disagree	Neither agree/disagree
76	20-29	male	single	Masters/Mphil	Christianity	Agriculture and natural sciences		No	no idea	17-60 years	50 kg	No idea	Temporal/One-time donor	no idea	no idea	Strongly agree	Agree	Disagree	Neither agree/disagree	Agree	Agree	Disagree
77	30-39	male	married	Masters/Mphil	Islam	Education studies		No	HIV,Syphilis	17-60 years	No idea	No idea	Not a regular donor but will donate to a relative in need	no idea	no idea	Strongly agree	Agree	Strongly disagree	Agree	Neither agree/disagree	Strongly disagree	Neither agree/disagree
78	30-39	female	married	PhD	Christianity	Humanities and legal studies		No	HIV,Hepatitis A,Hepatitis B, Hepatitis C, Syphilis, Malaria	17-60 years	No idea	No idea	Not a regular donor but will donate to a relative in need	fear	6 months	Strongly agree	Strongly agree	Disagree	Neither agree/disagree	Strongly agree	Strongly agree	Strongly disagree
79	20-29	male	single	Masters/Mphil	Christianity	Education studies		No	no idea	No idea	No idea	No idea	Not a regular donor but will donate to a relative in need	public testing	no idea	Strongly agree	Strongly agree	Disagree	Agree	Strongly agree	Agree	Agree
80	20-29	female	single	Masters/Mphil	None	Agriculture and natural sciences		No	no idea	No idea	No idea	No idea	Not a regular donor but will donate to a relative in need	no idea	no idea	Strongly agree	Strongly agree	Neither agree/disagree	Disagree	Disagree	Neither agree/disagree	Neither agree/disagree
81	20-29	male	single	Masters/Mphil	Christianity	Agriculture and natural sciences		No	HIV,Hepatitis B,Syphilis, Malaria	17-60 years	50 kg	5 minutes	Not a regular donor but will donate to a relative in need	religious beliefs about blood donation	12 months	Strongly agree	Strongly agree	Strongly disagree	Neither agree/disagree	Strongly agree	Strongly disagree	Agree
82	20-29	male	single	Masters/Mphil	Christianity	Agriculture and natural sciences		Yes	HIV,Hepatitis B,Syphilis, Malaria	No idea	No idea	5 minutes	Permanent donor(will donate once opportunity avails)	procedures were not properly explained	3 months	Agree	Strongly agree	Strongly disagree	Disagree	Neither agree/disagree	Disagree	Disagree	Agree	Agree	Disagree	Agree	Agree	Strongly disagree	Strongly agree
83	20-29	male	single	undergraduate	Christianity	Health and Allied sciences		No	HIV,Hepatitis A,Hepatitis B, Hepatitis C, Syphilis, Malaria	17-60 years	50 kg	No idea	Not a regular donor but will donate to a relative in need	fear of needle	3 months	Agree	Neither agree/disagree	Strongly agree	Neither agree/disagree	Strongly agree	Neither agree/disagree	Disagree
84	20-29	female	single	undergraduate	Christianity	Health and Allied sciences		Yes	HIV	No idea	No idea	10 minutes	Temporal/One-time donor	no idea	no idea	Agree	Agree	Disagree	Agree	Strongly disagree	Neither agree/disagree	Strongly agree	Disagree	Neither agree/disagree	Strongly disagree	Neither agree/disagree	Neither agree/disagree	Disagree	Agree
85	30-39	male	single	undergraduate	Christianity	Agriculture and natural sciences		Yes	no idea	17-60 years	No idea	No idea	Not a regular donor but will donate to a relative in need	no idea	no idea	Strongly agree	Strongly agree	Strongly disagree	Strongly agree	Agree	Strongly agree	Neither agree/disagree	Strongly agree	Neither agree/disagree	Strongly agree	strongly agree	strongly agree	Strongly disagree	Strongly agree
86	40-49	female	single	Masters/Mphil	Christianity	Humanities and legal studies		No	HIV	17-60 years	50 kg	10 minutes	Not a regular donor but will donate to a relative in need	poor communication	3 months	Strongly agree	Neither agree/disagree	Strongly disagree	Strongly disagree	Agree	Strongly agree	Strongly disagree
87	20-29	male	single	undergraduate	Christianity	Humanities and legal studies		Yes	HIV, Syphilis	17-60 years	50 kg	5 minutes	Temporal/One-time donor	severe illness	6 months	Agree	Disagree	Neither agree/disagree	Neither agree/disagree	Neither agree/disagree	Neither agree/disagree	Disagree	Disagree	Neither agree/disagree	Agree	Disagree	Strongly disagree	strongly agree	Agree
88	20-29	female	single	undergraduate	Christianity	Health and Allied sciences		Yes	HIV,Hepatitis A,Hepatitis B, Hepatitis C, Syphilis, Malaria	17-60 years	50 kg	10 minutes	Permanent donor(will donate once opportunity avails)	privacy	4 months	Strongly agree	Strongly agree	Strongly disagree	Strongly disagree	Agree	Agree	Strongly disagree	Agree	Neither agree/disagree	Neither agree/disagree	Agree	Agree	Neither agree/disagree	Agree
89	20-29	male	single	undergraduate	Christianity	Education studies		Yes	HIV,Hepatitis B, Hepatitis C, Syphilis	17-60 years	50 kg	10 minutes	Not a regular donor but will donate to a relative in need	weakness after donation	4 months	Strongly agree	Disagree	Disagree	Agree	Disagree	Agree	Strongly disagree	Agree	Neither agree/disagree	Neither agree/disagree	Neither agree/disagree	Disagree	strongly agree	Agree
90	20-29	male	single	undergraduate	Christianity	Education studies		No	HIV,Hepatitis B, Syphilis	17-60 years	No idea	No idea	Not a regular donor but will donate to a relative in need	no idea	no idea	Agree	Neither agree/disagree	Agree	Strongly agree	Disagree	Neither agree/disagree	Agree
91	20-29	male	single	undergraduate	Christianity	Health and Allied sciences		No	HIV,Hepatitis B, Hepatitis C, Syphilis	15-50 years	No idea	No idea	Not a regular donor but will donate to a relative in need	no idea	no idea	Strongly agree	Agree	Agree	Strongly agree	Disagree	Agree	Strongly agree
92	20-29	male	single	undergraduate	Christianity	Agriculture and natural sciences		No	no idea	No idea	No idea	No idea	Not a regular donor but will donate to a relative in need	no idea	no idea	Agree	Neither agree/disagree	Disagree	Disagree	Neither agree/disagree	Disagree	Disagree
93	20-29	male	single	undergraduate	Christianity	Agriculture and natural sciences		Yes	HIV,Hepatitis B	17-60 years	No idea	No idea	Permanent donor(will donate once opportunity avails)	ignorance or lack of education	every 3 months	Strongly agree	Agree	Neither agree/disagree	Neither agree/disagree	Neither agree/disagree	Agree	Neither agree/disagree	Agree	Agree	Agree	strongly agree	strongly agree	Neither agree/disagree	Agree
94	20-29	male	single	undergraduate	Christianity	Agriculture and natural sciences		No	HIV,Hepatitis A,Hepatitis B, Syphilis	17-60 years	60 kg	No idea	Not a regular donor but will donate to a relative in need	no idea	no idea	Agree	Agree	Neither agree/disagree	Agree	Neither agree/disagree	Agree	Disagree
95	20-29	female	single	undergraduate	Christianity	Education studies		No	HIV,Hepatitis A,Hepatitis B, Hepatitis C, Syphilis, Malaria	No idea	No idea	No idea	Not a regular donor but will donate to a relative in need	no idea	monthly	Agree	Strongly agree	Neither agree/disagree	Agree	Neither agree/disagree	Disagree	Strongly agree
96	15-19	female	single	undergraduate	Christianity	Humanities and legal studies		No	no idea	No idea	No idea	No idea	Not a regular donor but will donate to a relative in need	no idea	no idea	Strongly agree	Agree	Disagree	Agree	Neither agree/disagree	Agree	Neither agree/disagree
97	20-29	male	single	undergraduate	Christianity	Agriculture and natural sciences		No	no idea	17-60 years	No idea	No idea	Not a regular donor but will donate to a relative in need	no idea	no idea	Strongly agree	Strongly agree	Strongly disagree	Neither agree/disagree	Neither agree/disagree	Strongly agree	Neither agree/disagree
98	20-29	male	single	undergraduate	Christianity	Humanities and legal studies		No	no idea	No idea	No idea	No idea	Not a regular donor but will donate to a relative in need	no idea	no idea	Agree	Agree	Neither agree/disagree	Agree	Neither agree/disagree	Agree	Disagree
99	20-29	female	single	undergraduate	Christianity	Humanities and legal studies		No	HIV	15-50 years	No idea	No idea	Not a regular donor but will donate to a relative in need	no idea	no idea	Neither agree/disagree	Agree	Neither agree/disagree	Neither agree/disagree	Agree	Agree	Agree
100	20-29	female	single	undergraduate	Christianity	Health and Allied sciences		No	HIV,Hepatitis A,Hepatitis B, Hepatitis C	17-60 years	No idea	No idea	Not a regular donor but will donate to a relative in need	no idea	no idea	Agree	Neither agree/disagree	Neither agree/disagree	Neither agree/disagree	Agree	Agree	Disagree
101	15-19	female	single	undergraduate	Christianity	Education studies		No	no idea	13-45 years	No idea	No idea	Not a regular donor but will donate to a relative in need	religious beliefs about blood donation	no idea	Disagree	Strongly disagree	Neither agree/disagree	Strongly disagree	Strongly disagree	Strongly disagree	Strongly agree
102	20-29	female	single	undergraduate	Christianity	Humanities and legal studies		No	no idea	No idea	No idea	No idea	Not a regular donor but will donate to a relative in need	no idea	no idea	Agree	Neither agree/disagree	Agree	Agree	Disagree	Strongly disagree	Strongly disagree
103	20-29	female	single	undergraduate	Christianity	Education studies		No	no idea	No idea	No idea	No idea	Not a regular donor but will donate to a relative in need	no idea	no idea	Agree	Neither agree/disagree	Neither agree/disagree	Agree	Disagree	Neither agree/disagree	Disagree
104	20-29	female	single	undergraduate	Christianity	Education studies		No	HIV,Hepatitis A,Hepatitis B,Syphilis	17-60 years	No idea	No idea	Not a regular donor but will donate to a relative in need	no idea	no idea	Strongly agree	Agree	Disagree	Agree	Neither agree/disagree	Agree	Neither agree/disagree
105	20-29	female	married	undergraduate	Christianity	Humanities and legal studies		No	Syphilis, Malaria	15-50 years	No idea	No idea	Not a regular donor but will donate to a relative in need	no idea	no idea	Agree	Agree	Strongly agree	Strongly agree	Strongly agree	Disagree	Strongly agree
106	30-39	female	married	undergraduate	Islam	Health and Allied sciences		No	HIV, Syphilis	13-45 years	50 kg	5 minutes	Temporal/One-time donor	no idea	no idea	Agree	Agree	Neither agree/disagree	Strongly agree	Neither agree/disagree	Neither agree/disagree	Neither agree/disagree
107	40-49	male	divorced	undergraduate	Islam	Education studies		No	HIV, Syphilis	15-50 years	50 kg	5 minutes	Not a regular donor but will donate to a relative in need	no idea	no idea	Strongly agree	Agree	Neither agree/disagree	Neither agree/disagree	Neither agree/disagree	Neither agree/disagree	Neither agree/disagree
108	20-29	male	single	undergraduate	Islam	Humanities and legal studies		No	HIV, Syphilis,Malaria	No idea	60 kg	No idea	Temporal/One-time donor	no idea	no idea	Strongly agree	Neither agree/disagree	Neither agree/disagree	Strongly agree	Neither agree/disagree	Neither agree/disagree	Neither agree/disagree
109	20-29	female	single	undergraduate	Christianity	Education studies		No	HIV	17-60 years	No idea	No idea	Not a regular donor but will donate to a relative in need	no idea	no idea	Strongly agree	Agree	Strongly agree	Neither agree/disagree	Strongly agree	Agree	Agree
110	15-19	male	single	undergraduate	Christianity	Humanities and legal studies		No	Malaria	17-60 years	50 kg	5 minutes	Not a regular donor but will donate to a relative in need	no idea	no idea	Strongly agree	Agree	Strongly agree	Neither agree/disagree	Strongly agree	Agree	Agree
111	30-39	male	married	Masters/Mphil	Islam	Humanities and legal studies		No	HIV,Syphilis	No idea	No idea	No idea	Temporal/One-time donor	no idea	no idea	Strongly agree	Strongly agree	Neither agree/disagree	Strongly agree	Disagree	neither agree/disagree	Strongly agree
112	20-29	female	single	undergraduate	Christianity	Humanities and legal studies		No	no idea	17-60 years	No idea	No idea	Not a regular donor but will donate to a relative in need	no idea	no idea	Strongly agree	Strongly agree	Neither agree/disagree	Agree	Agree	Agree	Neither agree/disagree
113	20-29	female	single	undergraduate	Christianity	Humanities and legal studies		No	no idea	17-60 years	No idea	No idea	Not a regular donor but will donate to a relative in need	no idea	no idea	Agree	Agree	Neither agree/disagree	Neither agree/disagree	Agree	Neither agree/disagree	Neither agree/disagree
114	20-29	female	single	undergraduate	Christianity	Humanities and legal studies		No	HIV	No idea	No idea	No idea	Permanent donor(will donate once opportunity avails)	no idea	no idea	Strongly agree	Strongly agree	Neither agree/disagree	Strongly agree	Neither agree/disagree	Neither agree/disagree	Neither agree/disagree
115	20-29	female	single	undergraduate	Christianity	Humanities and legal studies		No	HIV,Hepatitis B, Syphilis	No idea	50 kg	No idea	Not a regular donor but will donate to a relative in need	no idea	no idea	Strongly agree	Strongly agree	Agree	Agree	Agree	Agree	Disagree
116	20-29	male	divorced	undergraduate	Christianity	Health and Allied sciences		Yes	HIV,Hepatitis B, Syphilis	No idea	50 kg	10 minutes	Permanent donor(will donate once opportunity avails)	none	no idea	Agree	Agree	Neither agree/disagree	Neither agree/disagree	Agree	Agree	Agree	Agree	Disagree	Agree	Agree	Agree	Neither agree/disagree	Agree
117	20-29	male	single	undergraduate	Christianity	Education studies		No	HIV	17-60 years	No idea	No idea	Not a regular donor but will donate to a relative in need	no idea	no idea	Strongly agree	Strongly agree	Neither agree/disagree	Agree	Neither agree/disagree	Agree	Neither agree/disagree
118	20-29	male	single	undergraduate	Christianity	Education studies		No	HIV,Hepatitis B	No idea	No idea	No idea	Not a regular donor but will donate to a relative in need	no idea	no idea	Agree	Agree	Strongly disagree	Neither agree/disagree	Disagree	Disagree	Disagree
119	20-29	male	single	undergraduate	Christianity	Education studies		No	HIV,Hepatitis A,Hepatitis B	15-50 years	60 kg	10 minutes	Not a regular donor but will donate to a relative in need	no idea	no idea	Strongly agree	Agree	Neither agree/disagree	Agree	Disagree	Agree	Neither agree/disagree
120	20-29	female	single	undergraduate	Christianity	Education studies		No	HIV,Hepatitis B, Syphilis	No idea	No idea	No idea	Not a regular donor but will donate to a relative in need	no idea	no idea	Agree	Disagree	Neither agree/disagree	Neither agree/disagree	Neither agree/disagree	Neither agree/disagree	Neither agree/disagree
121	20-29	female	single	undergraduate	Christianity	Humanities and legal studies		No	HIV,Hepatitis B, Syphilis	15-50 years	50 kg	10 minutes	Temporal/One-time donor	no idea	no idea	Strongly agree	Strongly agree	Disagree	Neither agree/disagree	Disagree	Agree	Disagree
122	20-29	male	single	undergraduate	Christianity	Health and Allied sciences		No	HIV,Hepatitis A,Hepatitis B, Hepatitis C, Syphilis	17-60 years	50 kg	20 minutes or more	Not a regular donor but will donate to a relative in need	no idea	no idea	Strongly agree	Strongly disagree	Strongly agree	Strongly agree	Agree	Neither agree/disagree	Disagree
123	20-29	male	single	undergraduate	Christianity	Health and Allied sciences		No	HIV,Hepatitis A,Hepatitis B, Hepatitis C, Syphilis	17-60 years	50 kg	No idea	Not a regular donor but will donate to a relative in need	no idea	no idea	Strongly agree	Neither agree/disagree	Disagree	Agree	Neither agree/disagree	Agree	Neither agree/disagree
124	20-29	male	single	undergraduate	None	Health and Allied sciences		Yes	HIV,Hepatitis B, Hepatitis C, Syphilis	No idea	50 kg	No idea	Not a regular donor but will donate to a relative in need	no idea	no idea	Strongly agree	Agree	Strongly agree	Disagree	Agree	Neither agree/disagree	Strongly disagree	Disagree	Neither agree/disagree	Agree	Agree	Agree	Disagree	Agree
125	20-29	male	single	undergraduate	Christianity	Education studies		Yes	Malaria	No idea	No idea	10 minutes	Permanent donor(will donate once opportunity avails)	time consuming	no idea	Agree	Agree	Strongly agree	Agree	Disagree	Agree	Agree	Strongly disagree	Neither agree/disagree	Disagree	Agree	Agree	Neither agree/disagree	Agree
126	20-29	male	single	undergraduate	Christianity	Agriculture and natural sciences		No	HIV,Hepatitis A,Hepatitis B, Hepatitis C, Syphilis, Malaria	No idea	60 kg	No idea	Not a regular donor but will donate to a relative in need	no idea	no idea	Strongly agree	Agree	Agree	Disagree	Neither agree/disagree	Neither agree/disagree	Disagree
127	20-29	male	single	undergraduate	Christianity	Agriculture and natural sciences		No	HIV,Hepatitis A,Hepatitis B, Hepatitis C, Syphilis, Malaria	No idea	60 kg	No idea	Not a regular donor but will donate to a relative in need	no idea	no idea	Strongly agree	Agree	Neither agree/disagree	Strongly agree	Strongly disagree	Neither agree/disagree	Neither agree/disagree
128	20-29	male	single	undergraduate	Christianity	Humanities and legal studies		Yes	Malaria	15-50 years	No idea	10 minutes	Temporal/One-time donor	none	no idea	Strongly agree	Strongly agree	Neither agree/disagree	Strongly agree	Neither agree/disagree	Strongly disagree	Strongly disagree	Disagree	Neither agree/disagree	Neither agree/disagree	Neither agree/disagree	Neither agree/disagree	Neither agree/disagree	Strongly agree
129	20-29	male	single	Masters/Mphil	Christianity	Humanities and legal studies		No	HIV,,Hepatitis B, Syphilis	13-45 years	50 kg	No idea	Not a regular donor but will donate to a relative in need	no idea	no idea	Strongly agree	Strongly disagree	Neither agree/disagree	Agree	Agree	Disagree	Disagree
130	20-29	male	single	undergraduate	Christianity	Humanities and legal studies		No	HIV,Hepatitis A,Hepatitis C, Syphilis	15-50 years	No idea	No idea	Not a regular donor but will donate to a relative in need	more education on blood donation	at least once a year	Strongly agree	Agree	Neither agree/disagree	Strongly agree	Neither agree/disagree	Agree	Strongly disagree
131	30-39	male	divorced	undergraduate	Islam	Agriculture and natural sciences		No	HIV,Hepatitis A, Malaria	15-50 years	No idea	No idea	Not a regular donor but will donate to a relative in need	no idea	no idea	Agree	Neither agree/disagree	Neither agree/disagree	Agree	Neither agree/disagree	Disagree	Agree
132	30-39	male	married	Masters/Mphil	Christianity	Humanities and legal studies		No	HIV,Hepatitis A,Hepatitis B, Hepatitis C	17-60 years	No idea	10 minutes	Permanent donor(will donate once opportunity avails)	no idea	no idea	Agree	Agree	Disagree	Strongly disagree	Disagree	Agree	Disagree
133	20-29	female	single	undergraduate	Christianity	Agriculture and natural sciences		No	HIV, Syphilis	No idea	50 kg	No idea	Not a regular donor but will donate to a relative in need	no idea	no idea	Agree	Neither agree/disagree	Agree	Neither agree/disagree	Neither agree/disagree	Neither agree/disagree	Neither agree/disagree
134	20-29	female	single	undergraduate	Christianity	Humanities and legal studies		No	HIV,Hepatitis A,Hepatitis B, Hepatitis C, Syphilis, Malaria	15-50 years	60 kg	5 minutes	Not a regular donor but will donate to a relative in need	no idea	no idea	Disagree	Strongly disagree	Strongly disagree	Neither agree/disagree	Neither agree/disagree	Strongly disagree	Disagree
135	20-29	male	married	undergraduate	Christianity	Humanities and legal studies		No	HIV, Syphilis, Malaria	17-60 years	No idea	No idea	Not a regular donor but will donate to a relative in need	no idea	no idea	Agree	Agree	Disagree	Strongly agree	Neither agree/disagree	Neither agree/disagree	Agree
136	20-29	male	married	undergraduate	Christianity	Humanities and legal studies		No	no idea	No idea	60 kg	No idea	Temporal/One-time donor	no idea	no idea	Strongly agree	Agree	Neither agree/disagree	Agree	Agree	Neither agree/disagree	Agree
137	15-19	female	single	undergraduate	Christianity	Humanities and legal studies		No	no idea	No idea	No idea	No idea	Not a regular donor but will donate to a relative in need	no idea	no idea	Agree	Agree	Neither agree/disagree	Agree	Neither agree/disagree	Neither agree/disagree	Neither agree/disagree
138	20-29	female	single	undergraduate	Christianity	Humanities and legal studies		No	HIV,Hepatitis A,Hepatitis B, Hepatitis C, Syphilis	No idea	No idea	10 minutes	Not a regular donor but will donate to a relative in need	no idea	no idea	Strongly agree	Agree	Strongly disagree	Neither agree/disagree	Disagree	Agree	Disagree
139	15-19	female	single	undergraduate	Christianity	Humanities and legal studies		No	no idea	No idea	No idea	No idea	Not a regular donor but will donate to a relative in need	no idea	no idea	Strongly agree	Agree	Neither agree/disagree	Strongly disagree	Agree	Neither agree/disagree	Strongly disagree
140	15-19	female	single	undergraduate	Christianity	Health and Allied sciences		Yes	no idea	No idea	No idea	10 minutes	Permanent donor(will donate once opportunity avails)	the expensive price of blood when one is need	no idea	Agree	Agree	Neither agree/disagree	Neither agree/disagree	Neither agree/disagree	Disagree	Neither agree/disagree	Disagree	Agree	Neither agree/disagree	Agree	Agree	Disagree	Agree
141	15-19	female	single	undergraduate	Christianity	Agriculture and natural sciences		No	no idea	No idea	No idea	No idea	Temporal/One-time donor	no idea	no idea	Agree	Neither agree/disagree	Neither agree/disagree	Neither agree/disagree	Neither agree/disagree	Agree	Agree
142	20-29	female	single	undergraduate	Christianity	Humanities and legal studies		No	HIV	No idea	No idea	No idea	Permanent donor(will donate once opportunity avails)	no idea	after 7 weeks	Agree	Neither agree/disagree	Disagree	Neither agree/disagree	Disagree	Agree	Disagree
143	15-19	female	single	undergraduate	Christianity	Humanities and legal studies		No	HIV,Hepatitis A,Hepatitis B, Hepatitis C, Syphilis, Malaria	17-60 years	No idea	No idea	Not a regular donor but will donate to a relative in need	unskilled people at the blood donation centres which brings discomfort	no idea	Strongly agree	Agree	Disagree	Strongly agree	Neither agree/disagree	Agree	Neither agree/disagree
144	20-29	female	single	undergraduate	Christianity	Education studies		No	HIV	No idea	60 kg	No idea	Not a regular donor but will donate to a relative in need	no motivation to donate	no idea	Strongly agree	Agree	Disagree	Agree	Disagree	Agree	Disagree
145	20-29	female	single	Masters/Mphil	Christianity	Education studies		No	HIV,Hepatitis A,Hepatitis B, Hepatitis C, Syphilis, Malaria	17-60 years	No idea	5 minutes	Not a regular donor but will donate to a relative in need	no idea	no idea	Agree	Neither agree/disagree	Neither agree/disagree	Neither agree/disagree	Neither agree/disagree	Neither agree/disagree	Disagree
146	30-39	male	Divorced	Masters/Mphil	None	Health and Allied sciences		No	HIV,,Hepatitis B, Hepatitis C, Syphilis, Malaria	13-45 years	50 kg	5 minutes	Not a regular donor but will donate to a relative in need	weakness and dizziness after donation	no idea	Agree	Agree	Agree	Strongly disagree	Agree	Disagree	Strongly disagree
147	20-29	male	single	undergraduate	Christianity	Humanities and legal studies		No	HIV,Hepatitis A,Hepatitis B, Hepatitis C, Syphilis, Malaria	15-50 years	60 kg	5 minutes	Not a regular donor but will donate to a relative in need	fear of injection	no idea	Strongly agree	Neither agree/disagree	Agree	Neither agree/disagree	Neither agree/disagree	Neither agree/disagree	Disagree
148	20-29	female	single	undergraduate	Christianity	Humanities and legal studies		No	Malaria	17-60 years	No idea	No idea	Not a regular donor but will donate to a relative in need	no idea	every 4 months	Agree	Disagree	Neither agree/disagree	Neither agree/disagree	Neither agree/disagree	Agree	Disagree
149	20-29	female	single	undergraduate	Christianity	Education studies		No	HIV,Hepatitis B, Syphilis	No idea	No idea	No idea	Not a regular donor but will donate to a relative in need	no idea	no idea	Strongly agree	Agree	Disagree	Disagree	Disagree	Agree	Agree
150	20-29	female	single	undergraduate	Christianity	Education studies		No	no idea	No idea	No idea	No idea	Not a regular donor but will donate to a relative in need	no idea	no idea	Agree	Neither agree/disagree	Agree	Agree	Neither agree/disagree	Neither agree/disagree	Neither agree/disagree
151	20-29	female	single	undergraduate	Christianity	Education studies		No	HIV,Hepatitis A,Hepatitis B, Hepatitis C, Syphilis, Malaria	17-60 years	No idea	5 minutes	Not a regular donor but will donate to a relative in need	no idea	no idea	Neither agree/disagree	Neither agree/disagree	Agree	Neither agree/disagree	Agree	Agree	Disagree
152	20-29	female	single	undergraduate	Christianity	Humanities and legal studies		No	HIV,Hepatitis B, Hepatitis C, Syphilis	15-50 years	50 kg	5 minutes	Temporal/One-time donor	no idea	no idea	Strongly agree	Strongly agree	Strongly agree	Strongly agree	Strongly disagree	Strongly agree	Strongly disagree
153	20-29	female	single	undergraduate	Christianity	Education studies		No	HIV,Hepatitis B, Syphilis, Malaria	15-50 years	No idea	No idea	Not a regular donor but will donate to a relative in need	no idea	no idea	Agree	Agree	Agree	Agree	Strongly disagree	Disagree	Strongly disagree
154	20-29	female	single	undergraduate	Christianity	Agriculture and natural sciences		No	no idea	No idea	No idea	No idea	Not a regular donor but will donate to a relative in need	no idea	no idea	Neither agree/disagree	Strongly agree	Neither agree/disagree	Agree	Neither agree/disagree	Strongly agree	Neither agree/disagree
155	20-29	male	single	undergraduate	Christianity	Agriculture and natural sciences		No	HIV,Hepatitis A,Hepatitis B, Hepatitis C, Syphilis	No idea	No idea	No idea	Not a regular donor but will donate to a relative in need	no idea	no idea	Agree	Neither agree/disagree	Agree	Agree	Neither agree/disagree	Disagree	Disagree
156	20-29	female	single	undergraduate	Christianity	Education studies		No	HIV,Hepatitis A,Hepatitis B, Hepatitis C, Syphilis	No idea	No idea	No idea	Not a regular donor but will donate to a relative in need	fear	12 months	Strongly disagree	Agree	Strongly disagree	Strongly disagree	Agree	Agree	Agree
157	20-29	male	single	undergraduate	Christianity	Humanities and legal studies		No	HIV,Hepatitis A,Hepatitis B, Hepatitis C, Syphilis, Malaria	No idea	No idea	No idea	Not a regular donor but will donate to a relative in need	no idea	no idea	Agree	Agree	Neither agree/disagree	Disagree	Agree	Agree	Neither agree/disagree
158	20-29	male	married	undergraduate	Christianity	Agriculture and natural sciences		No	no idea	No idea	No idea	No idea	Not a regular donor but will donate to a relative in need	no idea	no idea	Agree	Agree	Neither agree/disagree	Agree	Agree	Agree	Neither agree/disagree
159	20-29	male	single	undergraduate	Christianity	Agriculture and natural sciences		Yes	HIV,Hepatitis A,Hepatitis B, Hepatitis C	No idea	No idea	No idea	Not a regular donor but will donate to a relative in need	motivation should be given to donors in iems instead of money	6 months	Strongly agree	Agree	Strongly disagree	Strongly agree	Disagree	Disagree	Disagree	Strongly agree	Agree	Agree	Agree	Agree	Disagree	Agree
160	20-29	female	single	undergraduate	Christianity	Humanities and legal studies		No	no idea	No idea	No idea	No idea	Not a regular donor but will donate to a relative in need	no idea	no idea	Strongly agree	Strongly disagree	Neither agree/disagree	Agree	Disagree	Agree	Disagree
161	20-29	male	single	undergraduate	Christianity	Health and Allied sciences		No	HIV,Hepatitis A,Hepatitis B, Hepatitis C, Syphilis, Malaria	17-60 years	50 kg	No idea	Not a regular donor but will donate to a relative in need	no idea	4 months	Strongly agree	Agree	Neither agree/disagree	Neither agree/disagree	Agree	Agree	Neither agree/disagree
162	20-29	male	single	undergraduate	Christianity	Health and Allied sciences		No	HIV,Hepatitis A,Hepatitis B, Hepatitis C, Syphilis	17-60 years	50 kg	No idea	Not a regular donor but will donate to a relative in need	no idea	no idea	Strongly agree	Neither agree/disagree	Agree	Agree	Agree	Agree	Neither agree/disagree
163	20-29	male	cohabiting	undergraduate	Christianity	Health and Allied sciences		No	HIV,Hepatitis A,Hepatitis B, Hepatitis C	13-45 years	50 kg	20 minutes or more	Not a regular donor but will donate to a relative in need	no idea	no idea	Strongly agree	Strongly agree	Strongly agree	Strongly agree	Strongly agree	Strongly agree	Strongly agree
164	20-29	male	single	undergraduate	Christianity	Humanities and legal studies		No	HIV,Hepatitis A,Hepatitis B, Hepatitis C	17-60 years	No idea	No idea	Not a regular donor but will donate to a relative in need	no idea	no idea	Strongly agree	Strongly agree	Neither agree/disagree	Neither agree/disagree	Agree	Neither agree/disagree	Disagree
165	20-29	female	single	undergraduate	Christianity	Humanities and legal studies		No	1,2,3,4,5,6HIV,Hepatitis A,Hepatitis B, Hepatitis C, Syphilis, Malaria	17-60 years	No idea	No idea	Not a regular donor but will donate to a relative in need	no idea	no idea	Strongly agree	Disagree	Neither agree/disagree	Neither agree/disagree	Neither agree/disagree	Disagree	Neither agree/disagree
166	20-29	male	single	undergraduate	Christianity	Humanities and legal studies		No	Malaria	17-60 years	No idea	No idea	Not a regular donor but will donate to a relative in need	no idea	no idea	Agree	Agree	Strongly disagree	Strongly disagree	Neither agree/disagree	Strongly agree	Neither agree/disagree
167	20-29	female	single	undergraduate	Christianity	Education studies		No	HIV,Hepatitis A,Hepatitis B, Hepatitis C, Syphilis, Malaria	No idea	No idea	No idea	Not a regular donor but will donate to a relative in need	no idea	no idea	Strongly agree	Agree	Neither agree/disagree	Agree	Strongly agree	Disagree	Neither agree/disagree
168	20-29	female	single	undergraduate	Christianity	Health and Allied sciences		No	HIV,Hepatitis B	17-60 years	60 kg	No idea	Not a regular donor but will donate to a relative in need	less incentives for those who donate	no idea	Strongly disagree	Strongly disagree	Strongly disagree	Strongly disagree	Strongly disagree	Strongly disagree	Strongly disagree
169	20-29	female	single	undergraduate	Christianity	Agriculture and natural sciences		No	HIV,Hepatitis A,Hepatitis B, Hepatitis C, Malaria	No idea	70 kg	No idea	Not a regular donor but will donate to a relative in need	no idea	2 years	Strongly agree	Strongly agree	Strongly agree	Strongly agree	Strongly agree	Strongly disagree	Strongly disagree
170	20-29	female	divorced	undergraduate	Christianity	Humanities and legal studies		No	no idea	17-60 years	No idea	No idea	Not a regular donor but will donate to a relative in need	no idea	no idea	Agree	Neither agree/disagree	Neither agree/disagree	Agree	Disagree	Neither agree/disagree	Neither agree/disagree
171	20-29	male	single	undergraduate	Christianity	Humanities and legal studies		No	no idea	17-60 years	No idea	10 minutes	Not a regular donor but will donate to a relative in need	no idea	every 6 months	Strongly disagree	Strongly disagree	Neither agree/disagree	Strongly disagree	Strongly disagree	Strongly disagree	Neither agree/disagree
172	20-29	male	single	undergraduate	Christianity	Humanities and legal studies		No	Malaria	17-60 years	No idea	No idea	Not a regular donor but will donate to a relative in need	no idea	no idea	Agree	Neither agree/disagree	Disagree	Agree	Neither agree/disagree	Disagree	Neither agree/disagree
173	20-29	male	single	undergraduate	Christianity	Health and Allied sciences		No	HIV,Hepatitis B, Hepatitis C, Syphilis, Malaria	17-60 years	50 kg	5 minutes	Not a regular donor but will donate to a relative in need	no idea	no idea	Strongly agree	Strongly agree	Neither agree/disagree	Neither agree/disagree	Strongly disagree	Agree	Strongly disagree
174	30-39	male	single	undergraduate	None	Agriculture and natural sciences		No	no idea	17-60 years	70 kg	20 minutes or more	Not a regular donor but will donate to a relative in need	no idea	no idea	Strongly agree	Strongly agree	Agree	Strongly agree	Strongly agree	Agree	Disagree
175	20-29	male	single	undergraduate	Christianity	Agriculture and natural sciences		Yes	HIV,Hepatitis A,Hepatitis B, Hepatitis C,Malaria	17-60 years	70 kg	10 minutes	Permanent donor(will donate once opportunity avails)	less established doonation centers	no idea	Strongly agree	Agree	Neither agree/disagree	Agree	Agree	Agree	Strongly disagree	Strongly agree	Agree	Neither agree/disagree	Agree	Agree	strongly agree	Agree
176	20-29	male	single	undergraduate	None	Agriculture and natural sciences		Yes	HIV,Hepatitis A,Hepatitis B, Syphilis, Malaria	15-50 years	50 kg	5 minutes	Temporal/One-time donor	none	3 months	Agree	Disagree	Strongly agree	Strongly agree	Strongly agree	Neither agree/disagree	Strongly disagree	Agree	Agree	Agree	Neither agree/disagree	Strongly disagree	Strongly disagree	Strongly agree
177	20-29	female	single	undergraduate	Christianity	Health and Allied sciences		No	no idea	No idea	No idea	No idea	Not a regular donor but will donate to a relative in need	no idea	no idea	Agree	Neither agree/disagree	Neither agree/disagree	Neither agree/disagree	Disagree	Strongly disagree	Disagree
178	20-29	male	single	undergraduate	Christianity	Humanities and legal studies		Yes	Malaria	17-60 years	50 kg	20 minutes or more	Not a regular donor but will donate to a relative in need	none	no idea	Strongly disagree	Neither agree/disagree	Neither agree/disagree	Strongly disagree	Neither agree/disagree	Neither agree/disagree	Strongly agree	Agree	Agree	Agree	Disagree	Neither agree/disagree	Neither agree/disagree	Strongly agree
179	30-39	female	single	undergraduate	Christianity	Education studies		No	HIV,Hepatitis A,Hepatitis B, Hepatitis C	No idea	No idea	No idea	Not a regular donor but will donate to a relative in need	no idea	no idea	Agree	Neither agree/disagree	Neither agree/disagree	Neither agree/disagree	Disagree	Neither agree/disagree	Neither agree/disagree
180	20-29	male	single	undergraduate	Christianity	Humanities and legal studies		Yes	HIV,Hepatitis B, Malaria	15-50 years	50 kg	No idea	Temporal/One-time donor	scared of HIV test	after 6 months	Agree	Neither agree/disagree	Disagree	Strongly agree	Disagree	Neither agree/disagree	Disagree	Strongly disagree	Disagree	Neither agree/disagree	Neither agree/disagree	Neither agree/disagree	Agree	Strongly agree
181	30-39	male	married	undergraduate	Christianity	Education studies		No	HIV,Hepatitis A,Hepatitis B, Hepatitis C, Syphilis	13-45 years	No idea	20 minutes or more	Not a regular donor but will donate to a relative in need	no idea	no idea	Strongly agree	Neither agree/disagree	Strongly disagree	Strongly disagree	Neither agree/disagree	Agree	Disagree
182	20-29	male	single	Masters/Mphil	Christianity	Humanities and legal studies		Yes	HIV,Hepatitis B	No idea	No idea	5 minutes	Not a regular donor but will donate to a relative in need	the selling of blood to patients	no idea	Agree	Neither agree/disagree	Strongly agree	Disagree	Agree	Agree	Strongly disagree	Agree	Agree	Strongly agree	strongly agree	strongly agree	Disagree	Agree
183	20-29	male	single	undergraduate	Christianity	Humanities and legal studies		Yes	HIV,Hepatitis B, Hepatitis C, Malaria	No idea	No idea	5 minutes	Not a regular donor but will donate to a relative in need	none	no idea	Agree	Neither agree/disagree	Disagree	Agree	Neither agree/disagree	Disagree	Disagree	Neither agree/disagree	Agree	Agree	Agree	Agree	Disagree	Agree
184	20-29	female	single	undergraduate	Christianity	Humanities and legal studies		No	Hepatitis B, Malaria	15-50 years	50 kg	No idea	Not a regular donor but will donate to a relative in need	no idea	no idea	Strongly agree	Strongly agree	Strongly disagree	Neither agree/disagree	Strongly agree	Neither agree/disagree	Neither agree/disagree
185	20-29	female	single	undergraduate	Christianity	Humanities and legal studies		No	HIV,Hepatitis A,Hepatitis B, Malaria	15-50 years	No idea	No idea	Not a regular donor but will donate to a relative in need	no idea	no idea	Agree	Agree	Disagree	Neither agree/disagree	Agree	Agree	Disagree
186	20-29	male	single	undergraduate	Christianity	Humanities and legal studies		Yes	HIV, Syphilis, Malaria	17-60 years	No idea	10 minutes	Permanent donor(will donate once opportunity avails)	fear of losing weight	no idea	Strongly agree	Agree	Strongly agree	Strongly agree	Strongly agree	Agree	Strongly disagree	Agree	Strongly agree	Strongly agree	strongly agree	strongly agree	Strongly disagree	Agree
187	20-29	female	single	undergraduate	Christianity	Health and Allied sciences		No	no idea	No idea	No idea	No idea	Not a regular donor but will donate to a relative in need	no idea	no idea	Agree	Agree	Agree	Disagree	Agree	Agree	Disagree
188	20-29	male	single	undergraduate	Christianity	Humanities and legal studies		No	HIV,Hepatitis A,Hepatitis B, Hepatitis C, Syphilis, Malaria	17-60 years	50 kg	10 minutes	Not a regular donor but will donate to a relative in need	no idea	2 months	Agree	Agree	Neither agree/disagree	Neither agree/disagree	Neither agree/disagree	Agree	Disagree
189	20-29	male	single	undergraduate	Christianity	Health and Allied sciences		No	HIV,Hepatitis A,Hepatitis B, Hepatitis C, Syphilis	15-50 years	60 kg	5 minutes	Temporal/One-time donor	poor incentives	no idea	Agree	Disagree	Strongly agree	Neither agree/disagree	Disagree	Agree	Neither agree/disagree
190	20-29	male	single	undergraduate	Christianity	Agriculture and natural sciences		No	no idea	No idea	No idea	No idea	Not a regular donor but will donate to a relative in need	no idea	1 year	Agree	Neither agree/disagree	Neither agree/disagree	Agree	Neither agree/disagree	Neither agree/disagree	Neither agree/disagree
191	20-29	male	single	undergraduate	Christianity	Agriculture and natural sciences		No	HIV	17-60 years	50 kg	10 minutes	Not a regular donor but will donate to a relative in need	no idea	no idea	Agree	Neither agree/disagree	Disagree	Neither agree/disagree	Neither agree/disagree	Agree	Neither agree/disagree
192	20-29	male	single	undergraduate	Christianity	Agriculture and natural sciences		No	HIV	17-60 years	No idea	No idea	Not a regular donor but will donate to a relative in need	no idea	no idea	Neither agree/disagree	Neither agree/disagree	Neither agree/disagree	Neither agree/disagree	Neither agree/disagree	Neither agree/disagree	Neither agree/disagree
193	20-29	male	single	undergraduate	Christianity	Agriculture and natural sciences		No	HIV, Syphilis	17-60 years	No idea	10 minutes	Not a regular donor but will donate to a relative in need	no idea	no idea	Agree	Disagree	Neither agree/disagree	Strongly agree	Neither agree/disagree	Neither agree/disagree	Neither agree/disagree
194	20-29	male	single	undergraduate	Christianity	Agriculture and natural sciences		No	HIV, Syphilis	No idea	No idea	No idea	Not a regular donor but will donate to a relative in need	no idea	no idea	Strongly agree	Disagree	Agree	Strongly agree	Neither agree/disagree	Agree	Neither agree/disagree
195	20-29	female	single	undergraduate	Christianity	Humanities and legal studies		Yes	HIV,Hepatitis A,Hepatitis B, Hepatitis C, Syphilis, Malaria	17-60 years	No idea	No idea	Permanent donor(will donate once opportunity avails)	lack of certificate to certify that one has donated before	6 months	Agree	Agree	Neither agree/disagree	Agree	Strongly agree	Neither agree/disagree	Disagree	Disagree	Agree	Disagree	Agree	Agree	Disagree	Agree
196	20-29	male	single	undergraduate	Christianity	Humanities and legal studies		No	no idea	No idea	No idea	No idea	commercial/Paid donor	no idea	no idea	Agree	Agree	Agree	Disagree	Disagree	Disagree	Agree
197	20-29	male	single	undergraduate	Christianity	Agriculture and natural sciences		No	HIV,Hepatitis A,Hepatitis B, Hepatitis C, Syphilis	17-60 years	No idea	No idea	Not a regular donor but will donate to a relative in need	no idea	after 60 days	Strongly agree	Agree	Disagree	Strongly agree	Neither agree/disagree	Agree	Disagree
198	20-29	male	single	undergraduate	Christianity	Humanities and legal studies		Yes	Malaria	17-60 years	50 kg	20 minutes or more	Not a regular donor but will donate to a relative in need	none	3 months	Strongly agree	Neither agree/disagree	Disagree	Strongly agree	Neither agree/disagree	Strongly agree	Strongly disagree	Agree	Agree	Strongly agree	strongly agree	strongly agree	Strongly disagree	Strongly agree
199	20-29	female	single	undergraduate	Christianity	Humanities and legal studies		No	Hepatitis A	15-50 years	No idea	No idea	Not a regular donor but will donate to a relative in need	no idea	no idea	Strongly agree	Agree	Agree	Strongly agree	Agree	Agree	Agree
200	20-29	male	single	undergraduate	Christianity	Humanities and legal studies		Yes	Malaria	No idea	No idea	No idea	Not a regular donor but will donate to a relative in need	no idea	no idea	Strongly agree	Agree	Agree	Strongly agree	Agree	Agree	Disagree	Agree	Agree	Agree	Disagree	Disagree	Disagree	Agree
201	20-29	female	single	undergraduate	Christianity	Health and Allied sciences		Yes	HIV,Hepatitis B, Hepatitis C, Syphilis, Hb	No idea	No idea	10 minutes	Not a regular donor but will donate to a relative in need	None	no idea	Strongly agree	Agree	Strongly agree	Neither agree/disagree	Agree	Strongly agree	Agree	Agree	Agree	Agree	Agree	Agree	Neither agree/disagree	Agree
202	15-19	male	single	undergraduate	Christianity	Agriculture and natural sciences		No	no idea	No idea	No idea	No idea	Not a regular donor but will donate to a relative in need	no idea	no idea	Agree	Neither agree/disagree	Neither agree/disagree	Strongly agree	Disagree	Disagree	Agree
203	20-29	female	single	undergraduate	Christianity	Education studies		No	no idea	No idea	No idea	No idea	Not a regular donor but will donate to a relative in need	no idea	no idea	Agree	Agree	Strongly disagree	Agree	Agree	Strongly disagree	Strongly disagree
204	15-19	male	single	undergraduate	Christianity	Agriculture and natural sciences		No	Malaria	17-60 years	No idea	No idea	Not a regular donor but will donate to a relative in need	fear of feeling extreme pain	3 times a month	Strongly agree	Strongly agree	Neither agree/disagree	Neither agree/disagree	Strongly disagree	Strongly agree	Strongly disagree
205	20-29	male	divorced	Masters/Mphil	Islam	Agriculture and natural sciences		No	HIV	13-45 years	50 kg	10 minutes	Not a regular donor but will donate to a relative in need	no idea	no idea	Strongly agree	Agree	Strongly disagree	Disagree	Agree	Agree	Disagree
206	20-29	male	single	undergraduate	Islam	Humanities and legal studies		No	HIV,Hepatitis A,Hepatitis B, Hepatitis C	17-60 years	No idea	10 minutes	Not a regular donor but will donate to a relative in need	no idea	no idea	Agree	Agree	Neither agree/disagree	Neither agree/disagree	Neither agree/disagree	Agree	Disagree
207	20-29	male	single	undergraduate	Islam	Agriculture and natural sciences		No	HIV,Hepatitis B, Hepatitis C, Syphilis	No idea	No idea	20 minutes or more	Permanent donor(will donate once opportunity avails)	fear of collapsing	3 months	Strongly agree	Agree	Strongly agree	Strongly agree	Agree	Strongly agree	Strongly disagree
208	20-29	male	single	undergraduate	Christianity	Humanities and legal studies		No	Hepatitis C	15-50 years	50 kg	No idea	Not a regular donor but will donate to a relative in need	no idea	3 months	Agree	Neither agree/disagree	Disagree	Agree	Disagree	Disagree	Neither agree/disagree
209	20-29	male	single	undergraduate	Islam	Education studies		Yes	HIV,Hepatitis A,Hepatitis B, Hepatitis C, Syphilis, Malaria	15-50 years	No idea	10 minutes	Temporal/One-time donor	the size of the syringe should be reduced	2 years	Strongly agree	Agree	Neither agree/disagree	Neither agree/disagree	Neither agree/disagree	Agree	Disagree	Agree	Agree	Strongly agree	Agree	Agree	Neither agree/disagree	Agree
210	20-29	male	divorced	undergraduate	Christianity	Education studies		No	HIV,Hepatitis B, Hepatitis C,Malaria	No idea	No idea	No idea	Not a regular donor but will donate to a relative in need	the blood should not be sold	no idea	Agree	Neither agree/disagree	Agree	Agree	Agree	Strongly agree	Agree
211	20-29	male	single	undergraduate	Christianity	Health and Allied sciences		No	Malaria	17-60 years	50 kg	20 minutes or more	Not a regular donor but will donate to a relative in need	no idea	3 months	Strongly agree	Agree	Agree	Neither agree/disagree	Strongly disagree	Neither agree/disagree	Strongly disagree
212	15-19	female	single	undergraduate	Christianity	Health and Allied sciences		No	no idea	No idea	No idea	No idea	Not a regular donor but will donate to a relative in need	no idea	no idea	Neither agree/disagree	Neither agree/disagree	Neither agree/disagree	Neither agree/disagree	Neither agree/disagree	Neither agree/disagree	Neither agree/disagree
213	15-19	male	single	undergraduate	Christianity	Health and Allied sciences		No	no idea	No idea	No idea	No idea	Not a regular donor but will donate to a relative in need	no idea	no idea	Agree	Strongly disagree	Agree	Neither agree/disagree	Strongly disagree	Strongly disagree	Strongly agree
214	20-29	male	single	undergraduate	Christianity	Health and Allied sciences		No	HIV,Hepatitis B, Syphilis	17-60 years	50 kg	5 minutes	Not a regular donor but will donate to a relative in need	no idea	3 months	Strongly agree	Neither agree/disagree	Disagree	Agree	Neither agree/disagree	Agree	Strongly disagree
215	30-39	male	single	undergraduate	Christianity	Education studies		No	HIV,Hepatitis A,Hepatitis B, Hepatitis C, Syphilis, Malaria	No idea	No idea	No idea	Not a regular donor but will donate to a relative in need	no idea	no idea	Agree	Agree	Strongly agree	Agree	Disagree	Agree	Strongly disagree
216	20-29	male	single	undergraduate	Christianity	Health and Allied sciences		No	HIV,Hepatitis A,Hepatitis B, Hepatitis C, Syphilis, Malaria	No idea	50 kg	5 minutes	Permanent donor(will donate once opportunity avails)	no idea	no idea	Agree	Agree	Disagree	Agree	Agree	Disagree	Disagree
217	20-29	male	single	undergraduate	Christianity	Health and Allied sciences		Yes	HIV,Hepatitis B, Syphilis	13-45 years	50 kg	10 minutes	Temporal/One-time donor	lack of motivation	3 months	Agree	Agree	Neither agree/disagree		Neither agree/disagree	Agree	Disagree	Neither agree/disagree	Neither agree/disagree	Agree	Agree	Agree	Disagree	Agree
218	20-29	female	single	undergraduate	Christianity	Health and Allied sciences		Yes	HIV,Hepatitis A,Hepatitis B, Hepatitis C, Syphilis	17-60 years	50 kg	20 minutes or more	Temporal/One-time donor	lack of education about the procedure prior to donation	12 months	Agree	Disagree	Disagree	Neither agree/disagree	Neither agree/disagree	Neither agree/disagree	Disagree	Disagree	Strongly disagree	Disagree	Neither agree/disagree	Neither agree/disagree	Neither agree/disagree	Disagree
219	15-19	male	single	undergraduate	Christianity	Humanities and legal studies		No	HIV,Hepatitis B	17-60 years	No idea	No idea	Not a regular donor but will donate to a relative in need	no idea	no idea	Strongly agree	Agree	Strongly agree	Strongly agree	Disagree	Disagree	Disagree
220	20-29	male	single	undergraduate	Christianity	Agriculture and natural sciences		No	no idea	No idea	No idea	No idea	Not a regular donor but will donate to a relative in need	no idea	no idea	Strongly agree	Neither agree/disagree	Neither agree/disagree	Strongly disagree	Strongly disagree	Strongly agree	Strongly disagree
221	20-29	male	single	undergraduate	Christianity	Agriculture and natural sciences		No	HIV	No idea	No idea	No idea	Not a regular donor but will donate to a relative in need	no idea	1 month	Strongly agree	Disagree	Agree	Strongly agree	Disagree	Agree	Strongly disagree
222	20-29	female	single	Masters/Mphil	Islam	Education studies		Yes	HIV,Hepatitis B	No idea	No idea	No idea	Not a regular donor but will donate to a relative in need	none	no idea	Agree	Agree	Disagree	Agree	Disagree	Disagree	Disagree	Neither agree/disagree	Agree	Agree	Agree	Agree	Agree	Agree
223	30-39	male	divorced	Masters/Mphil	Christianity	Health and Allied sciences		No	HIV,Hepatitis A,Hepatitis B, Hepatitis C	No idea	No idea	5 minutes	Not a regular donor but will donate to a relative in need	lack of privacy of the health status of the donor	3 months	Strongly agree	Strongly agree	Strongly disagree	Disagree	Agree	Strongly agree	Strongly disagree
224	20-29	male	single	undergraduate	Islam	Health and Allied sciences		Yes	HIV,Hepatitis A,Hepatitis B, Syphilis, Malaria	15-50 years	70 kg	10 minutes	Not a regular donor but will donate to a relative in need	paying money before blood screening	no idea	Strongly agree	Strongly agree	Neither agree/disagree	Neither agree/disagree	Agree	Neither agree/disagree	Disagree	Agree	Agree	Agree	Agree	Agree	Neither agree/disagree	Agree
225	15-19	male	single	undergraduate	Christianity	Agriculture and natural sciences		No	HIV,Hepatitis A,Hepatitis B, Hepatitis C	15-50 years	No idea	5 minutes	Temporal/One-time donor	no idea	24 months	Strongly agree	Agree	Agree	Disagree	Neither agree/disagree	Agree	Strongly agree
226	15-19	male	single	undergraduate	Christianity	Agriculture and natural sciences		No	HIV,Hepatitis A,Hepatitis B, Hepatitis C, Syphilis, Malaria	15-50 years	No idea	5 minutes	Permanent donor(will donate once opportunity avails)	no idea	no idea	Strongly agree	Agree	Agree	Agree	Agree	Disagree	Strongly disagree
227	20-29	male	single	undergraduate	Christianity	Agriculture and natural sciences		No	HIV,Hepatitis A	No idea	50 kg	No idea	Not a regular donor but will donate to a relative in need	no idea	no idea	Strongly agree	Agree	Neither agree/disagree	Neither agree/disagree	Neither agree/disagree	Strongly agree	Disagree
228	20-29	male	single	undergraduate	Christianity	Humanities and legal studies		No	HIV, Syphilis, Malaria	15-50 years	No idea	20 minutes or more	Not a regular donor but will donate to a relative in need	no idea	no idea	Strongly agree	Agree	Neither agree/disagree	Strongly agree	Disagree	Agree	Disagree
229	15-19	male	married	undergraduate	Christianity	Agriculture and natural sciences		No	Syphilis	17-60 years	No idea	No idea	Not a regular donor but will donate to a relative in need	no idea	no idea	Agree	Neither agree/disagree	Agree	Neither agree/disagree	Neither agree/disagree	Agree	Strongly disagree
230	20-29	male	single	undergraduate	Christianity	Education studies		No	HIV,Hepatitis A,Hepatitis B, Hepatitis C, Syphilis, Malaria	15-50 years	No idea	No idea	Permanent donor(will donate once opportunity avails)	no idea	no idea	Strongly agree	Agree	Strongly agree	Strongly agree	Neither agree/disagree	Strongly agree	Strongly disagree
231	20-29	male	single	undergraduate	Christianity	Health and Allied sciences		Yes	HIV,Hepatitis A,Hepatitis B, Hepatitis C	No idea	No idea	No idea	Not a regular donor but will donate to a relative in need	none	no idea	Strongly agree	Strongly agree	Agree	Strongly agree	Strongly agree	Strongly agree	Neither agree/disagree	Agree	Neither agree/disagree	Neither agree/disagree	Neither agree/disagree	Neither agree/disagree	Disagree	Strongly agree
232	20-29	male	single	Masters/Mphil	Christianity	Education studies		No	HIV	No idea	No idea	No idea	Not a regular donor but will donate to a relative in need	no idea	no idea	Strongly agree	Disagree	Disagree	Agree	Agree	Neither agree/disagree	Disagree
233	20-29	male	single	undergraduate	Christianity	Agriculture and natural sciences		Yes	HIV,Hepatitis A,Hepatitis B, Hepatitis C, Syphilis, Malaria	No idea	No idea	20 minutes or more	Not a regular donor but will donate to a relative in need	weakness after donation	1 month	Strongly agree	Strongly agree	Neither agree/disagree	Neither agree/disagree	Strongly disagree	Disagree	Agree	Neither agree/disagree	Strongly agree	Disagree	Agree	Neither agree/disagree	Strongly disagree	Strongly agree
234	20-29	male	single	undergraduate	Islam	Health and Allied sciences		No	no idea	13-45 years	No idea	No idea	Not a regular donor but will donate to a relative in need	none	6 months	Agree	Agree	Neither agree/disagree	Disagree	Agree	Disagree	Strongly disagree
235	20-29	female	single	undergraduate	Christianity	Health and Allied sciences		No	HIV,Hepatitis B, Hepatitis C, Syphilis	17-60 years	50 kg	20 minutes or more	Not a regular donor but will donate to a relative in need	education on procedure and assurance of privacy	3 months	Neither agree/disagree	Strongly disagree	Strongly disagree	Strongly disagree	Strongly agree	Strongly disagree	Disagree
236	20-29	male	single	undergraduate	Islam	Health and Allied sciences		No	HIV,Hepatitis A,Hepatitis B, Hepatitis C, Syphilis	15-50 years	50 kg	20 minutes or more	Not a regular donor but will donate to a relative in need	Fear of health risk	2 months	Strongly agree	Agree	Strongly agree	Neither agree/disagree	Strongly disagree	Neither agree/disagree	Strongly disagree
237	20-29	male	divorced	Masters/Mphil	Islam	Humanities and legal studies		Yes	no idea	17-60 years	No idea	No idea	Temporal/One-time donor	lack of only professionals undertaking this exercise	no idea	Strongly agree	Agree	Neither agree/disagree	Agree	Neither agree/disagree	Strongly agree	Disagree	Disagree	Agree	Neither agree/disagree	strongly agree	strongly agree	Disagree	Agree
238	20-29	male	single	undergraduate	Christianity	Education studies		No	HIV,Hepatitis A,Hepatitis B, Hepatitis C, Syphilis	13-45 years	60 kg	5 minutes	Not a regular donor but will donate to a relative in need	no idea	no idea	Strongly agree	Neither agree/disagree	Disagree	Strongly disagree	Agree	Disagree	Disagree
239	15-19	male	single	undergraduate	Christianity	Humanities and legal studies		No	HIV,Hepatitis A,Hepatitis B, Hepatitis C, Syphilis, Malaria	17-60 years	50 kg	5 minutes	Not a regular donor but will donate to a relative in need	no idea	no idea	Strongly agree	Neither agree/disagree	Disagree	Agree	Agree	Disagree	Disagree
240	30-39	male	single	undergraduate	Christianity	Humanities and legal studies		No	HIV,Hepatitis A,Hepatitis B, Hepatitis C, Syphilis	15-50 years	50 kg	10 minutes	Not a regular donor but will donate to a relative in need	no idea	no idea	Strongly agree	Neither agree/disagree	Neither agree/disagree	Strongly agree	Agree	Disagree	Neither agree/disagree
241	30-39	male	single	undergraduate	Christianity	Agriculture and natural sciences		Yes	HIV,Hepatitis A,Hepatitis B, Hepatitis C, Syphilis	15-50 years	70 kg	No idea	Temporal/One-time donor	none	no idea	Strongly agree	Disagree	Disagree	Agree	Strongly agree	Neither agree/disagree	Neither agree/disagree	Neither agree/disagree	Strongly agree	Strongly agree	Agree	Agree	Neither agree/disagree	Strongly disagree
242	20-29	male	single	undergraduate	Christianity	Humanities and legal studies		No	no idea	No idea	No idea	No idea	Not a regular donor but will donate to a relative in need	no idea	no idea	Strongly disagree		Disagree	Agree	Agree	Neither agree/disagree	Disagree
243	30-39	male	married	undergraduate	Christianity	Health and Allied sciences		No	Malaria	15-50 years	50 kg	10 minutes	Not a regular donor but will donate to a relative in need	anxiety of needle prick 6 months	6 months	Agree	Neither agree/disagree	Disagree	Disagree	Neither agree/disagree	Agree	Neither agree/disagree
244	15-19	male	single	undergraduate	Christianity	Health and Allied sciences		No	HIV,Hepatitis B, Hepatitis C	No idea	No idea	No idea	Not a regular donor but will donate to a relative in need	no idea	no idea	Agree	Disagree	Neither agree/disagree	Neither agree/disagree	Neither agree/disagree	Agree	Neither agree/disagree
245	15-19	male	single	undergraduate	Christianity	Agriculture and natural sciences		No	HIV,Hepatitis A,Hepatitis B, Hepatitis C, Syphilis	17-60 years	No idea	No idea	Not a regular donor but will donate to a relative in need	no idea	no idea	Strongly agree	Agree	Disagree	Agree	Agree	Agree	Strongly disagree
246	15-19	male	single	undergraduate	Christianity	Health and Allied sciences		No	HIV	No idea	No idea	No idea	Not a regular donor but will donate to a relative in need	no idea	no idea	Strongly agree	Strongly agree	Neither agree/disagree	Agree	Neither agree/disagree	Neither agree/disagree	Strongly disagree
247	20-29	male	single	undergraduate	Christianity	Health and Allied sciences		No	HIV,Hepatitis A,Hepatitis B, Hepatitis C	No idea	60 kg	10 minutes	Temporal/One-time donor	fear of collapsing	no idea	Strongly disagree	Agree	Strongly disagree	Strongly disagree	Strongly disagree	Strongly disagree	Disagree
248	20-29	male	single	undergraduate	Christianity	Health and Allied sciences		No	HIV,Hepatitis B	No idea	No idea	No idea	Not a regular donor but will donate to a relative in need	no idea	no idea	Strongly agree	Neither agree/disagree	Agree	Strongly agree	Neither agree/disagree	Agree	Neither agree/disagree
249	20-29	male	single	undergraduate	Christianity	Agriculture and natural sciences		No	HIV,Hepatitis A	No idea	No idea	No idea	Temporal/One-time donor	no idea	no idea	Agree	Disagree	Neither agree/disagree	Agree	Agree	Agree	Neither agree/disagree
250	20-29	male	single	undergraduate	Christianity	Agriculture and natural sciences		No	no idea	17-60 years	70 kg	10 minutes	Temporal/One-time donor	no idea	no idea	Strongly agree	Strongly agree	Strongly agree	Strongly agree	Strongly agree	Strongly agree	Strongly agree
251	15-19	female	single	undergraduate	Christianity	Health and Allied sciences		No	Malaria	13-45 years	No idea	No idea	Not a regular donor but will donate to a relative in need	no idea	no idea	Strongly agree	Neither agree/disagree	Strongly disagree	Strongly agree	Neither agree/disagree	Neither agree/disagree	Neither agree/disagree
252	20-29	male	single	undergraduate	Christianity	Health and Allied sciences		No	HIV,Hepatitis A,Hepatitis B, Syphilis	No idea	No idea	No idea	Not a regular donor but will donate to a relative in need	no idea	no idea	Strongly agree	Disagree	Strongly disagree	Agree	Agree	Strongly agree	Disagree
253	30-39	female	single	undergraduate	Islam	Humanities and legal studies		No	HI,Hepatitis B	No idea	No idea	No idea	Not a regular donor but will donate to a relative in need	no idea	no idea	Strongly agree	Strongly agree	Neither agree/disagree	Disagree	Disagree	Agree	Disagree
254	20-29	female	single	undergraduate	Christianity	Humanities and legal studies		No	Hepatitis A,Hepatitis B, Hepatitis C, Syphilis, Malaria	17-60 years	No idea	No idea	Temporal/One-time donor	no idea	no idea	Strongly agree	Agree	Strongly disagree	Agree	Disagree	Agree	Strongly disagree
255	15-19	male	single	undergraduate	Christianity	Agriculture and natural sciences		No	HIV,Hepatitis A,Hepatitis B, Hepatitis C, Syphilis, Malaria	15-50 years	50 kg	5 minutes	Temporal/One-time donor	no idea	no idea	Agree	Agree	Neither agree/disagree	Agree	Disagree	Neither agree/disagree	Agree
256	15-19	female	single	undergraduate	Christianity	Agriculture and natural sciences		No	HIV,Hepatitis A,Hepatitis B, Hepatitis C	No idea	No idea	No idea	Not a regular donor but will donate to a relative in need	no idea	no idea	Strongly agree	Agree	Agree	Agree	Strongly agree	Agree	Strongly agree
257	20-29	female	single	undergraduate	Christianity	Humanities and legal studies		No	HIV,Hepatitis B, Syphilis, Malaria	15-50 years	No idea	10 minutes	Not a regular donor but will donate to a relative in need	no idea	no idea	Strongly agree	Strongly agree	Disagree	Strongly agree	Agree	Strongly agree	Disagree
258	20-29	male	single	undergraduate	Christianity	Humanities and legal studies		No	HIV,Hepatitis A,Hepatitis B, Hepatitis C, Syphilis, Malaria, G6PD	No idea	No idea	No idea	Not a regular donor but will donate to a relative in need	no idea	no idea	Strongly agree	Strongly disagree	Strongly disagree	Strongly agree	Neither agree/disagree	Strongly disagree	Neither agree/disagree
259	20-29	female	single	undergraduate	Christianity	Humanities and legal studies		No	Syphilis, Malaria	15-50 years	No idea	No idea	Not a regular donor but will donate to a relative in need	no idea	no idea	Strongly agree	Strongly agree	Strongly agree	Agree	Neither agree/disagree	Neither agree/disagree	Strongly disagree
260	20-29	female	single	undergraduate	Islam	Education studies		No	HIV,Hepatitis B, Hepatitis C	17-60 years	50 kg	10 minutes	Not a regular donor but will donate to a relative in need	no idea	no idea	Strongly agree	Strongly agree	Strongly disagree	Disagree	Neither agree/disagree	Agree	Neither agree/disagree
261	20-29	female	divorced	undergraduate	Christianity	Humanities and legal studies		No	HIV	15-50 years	50 kg	10 minutes	Not a regular donor but will donate to a relative in need	no idea	no idea	Strongly agree	Agree	Agree	Strongly agree	Agree	Agree	Disagree
262	20-29	female	single	undergraduate	Christianity	Education studies		No	HIV	No idea	No idea	No idea	Not a regular donor but will donate to a relative in need	no idea	no idea	Strongly agree	Strongly agree	Neither agree/disagree	Strongly agree	Neither agree/disagree	Agree	Neither agree/disagree
263	20-29	male	single	undergraduate	Christianity	Health and Allied sciences		No	HIV,Hepatitis A,Hepatitis B, Hepatitis C	17-60 years	No idea	No idea	Not a regular donor but will donate to a relative in need	no idea	no idea	Agree	Disagree	Neither agree/disagree	Agree	Strongly disagree	Disagree	Neither agree/disagree
264	20-29	male	single	undergraduate	Islam	Agriculture and natural sciences		Yes	HIV,Hepatitis B	No idea	60 kg	5 minutes	Not a regular donor but will donate to a relative in need	none	no idea	Strongly agree	Neither agree/disagree	Agree	Strongly agree	Disagree	Agree	Agree	Disagree	Neither agree/disagree	Agree	Agree	agree	Neither agree/disagree	Agree
265	30-39	male	single	undergraduate	Christianity	Education studies		No	HIV,Hepatitis A,Hepatitis B, Hepatitis C	No idea	No idea	No idea	Not a regular donor but will donate to a relative in need	no idea	no idea	Strongly agree	Agree	Neither agree/disagree	Strongly disagree	Agree	Agree	Strongly disagree
266	20-29	male	single	undergraduate	Christianity	Education studies		No	no idea	15-50 years	No idea	No idea	Not a regular donor but will donate to a relative in need	no idea	no idea	Strongly disagree	Neither agree/disagree	Neither agree/disagree	Agree	Strongly disagree	Strongly disagree	Strongly disagree
267	20-29	male	single	undergraduate	Christianity	Humanities and legal studies		Yes	no idea	17-60 years	60 kg	No idea	Not a regular donor but will donate to a relative in need	no idea	no idea	Agree	Agree	Agree	Strongly agree	Neither agree/disagree	Neither agree/disagree	Disagree	Disagree	Neither agree/disagree	Agree	Neither agree/disagree	Neither agree/disagree	Disagree	Disagree
268	20-29	male	single	undergraduate	Christianity	Agriculture and natural sciences		No	HIV,Hepatitis B	No idea	No idea	No idea	Not a regular donor but will donate to a relative in need	no idea	no idea	Strongly agree	Disagree	Strongly disagree	Neither agree/disagree	Strongly agree	Agree	Strongly disagree
269	15-19	female	single	undergraduate	Islam	Health and Allied sciences		No	HIV,Hepatitis A,Hepatitis B, Hepatitis C, Syphilis	17-60 years	50 kg	10 minutes	Not a regular donor but will donate to a relative in need	no idea	no idea	Agree	Neither agree/disagree	Neither agree/disagree	Agree	Agree	Strongly disagree	Disagree
270	20-29	male	single	undergraduate	Christianity	Agriculture and natural sciences		No	HIV,Hepatitis A,Hepatitis B, Hepatitis C,Malaria	17-60 years	50 kg	10 minutes	Not a regular donor but will donate to a relative in need	no idea	no idea	Strongly agree	Strongly agree	Disagree	Disagree	Neither agree/disagree	Neither agree/disagree	Neither agree/disagree
271	20-29	male	single	undergraduate	Christianity	Humanities and legal studies		No	HIV,Hepatitis A,Hepatitis B, Hepatitis C,Malaria	15-50 years	No idea	No idea	Not a regular donor but will donate to a relative in need	no idea	no idea	Strongly agree	Agree	Neither agree/disagree	Agree	Agree	Agree	Disagree
272	20-29	male	single	undergraduate	Christianity	Humanities and legal studies		No	HIV, Malaria	No idea	No idea	No idea	Not a regular donor but will donate to a relative in need	no idea	no idea	Strongly agree	Agree	Agree	Strongly agree	Neither agree/disagree	Neither agree/disagree	Neither agree/disagree
273	20-29	female	single	undergraduate	Islam	Humanities and legal studies		No	HIV,Hepatitis A,Hepatitis B	No idea	No idea	No idea	Permanent donor(will donate once opportunity avails)	no idea	no idea	Agree	Neither agree/disagree	Neither agree/disagree	Neither agree/disagree	Neither agree/disagree	Agree	Neither agree/disagree
274	15-19	female	single	PhD	Islam	Health and Allied sciences		No	HIV,Hepatitis A,Hepatitis B, Hepatitis C	17-60 years	50 kg	No idea	Permanent donor(will donate once opportunity avails)	misconceptions about blood donation	3 months	5Strongly agree	Strongly agree	Strongly disagree	Strongly agree	Strongly agree	Strongly agree	Strongly disagree
275	20-29	female	single	undergraduate	Christianity	Health and Allied sciences		No	HIV,Hepatitis A,Hepatitis B, Hepatitis C	15-50 years	50 kg	5 minutes	Permanent donor(will donate once opportunity avails)	Myth about blood donation	3 months	5Strongly agree	Strongly agree	Strongly agree	Strongly agree	Strongly agree	Strongly agree	Strongly disagree
276	20-29	female	single	Masters/Mphil	Christianity	Education studies		No	HIV	No idea	No idea	No idea	Not a regular donor but will donate to a relative in need	selling of blood	no idea	5Strongly agree	Strongly disagree	Disagree	Strongly disagree	Strongly disagree	Disagree	Disagree
277	15-19	female	single	undergraduate	Christianity	Health and Allied sciences		No	HIV, Syphilis	No idea	No idea	No idea	Not a regular donor but will donate to a relative in need	no idea	no idea	Agree	Agree	Disagree	Strongly agree	Agree	Strongly agree	Agree
278	20-29	female	single	undergraduate	Christianity	Health and Allied sciences		No	HIV,Hepatitis B, Syphilis	No idea	50 kg	10 minutes	Not a regular donor but will donate to a relative in need	Lack of knowledge about blood donation	no idea	Neither agree/disagree	Disagree	Neither agree/disagree	Agree	Strongly agree	Neither agree/disagree	Disagree
279	20-29	female	single	undergraduate	Islam	Humanities and legal studies		No	HIV,Hepatitis A,Hepatitis B, Hepatitis C, Syphilis	17-60 years	60 kg	10 minutes	Not a regular donor but will donate to a relative in need	no idea	no idea	Strongly disagree	Agree	Disagree	Strongly disagree	Disagree	Strongly disagree	Neither agree/disagree
280	20-29	female	single	undergraduate	Christianity	Health and Allied sciences		No	HIV,Hepatitis A,Hepatitis B, Hepatitis C, Syphilis	17-60 years	60 kg	No idea	Not a regular donor but will donate to a relative in need	no idea	no idea	Strongly disagree	Agree	Disagree	Strongly disagree	Disagree	Strongly disagree	Neither agree/disagree
281	20-29	female	single	undergraduate	Islam	Humanities and legal studies		No	HIV, Hepatitis C, Syphilis	17-60 years	50 kg	10 minutes	Permanent donor(will donate once opportunity avails)	no idea	no idea	Strongly agree	Agree	Disagree	Neither agree/disagree	Strongly agree	Disagree	Strongly disagree
282	20-29	female	single	undergraduate	Christianity	Education studies		No	HIV,Hepatitis B	17-60 years	No idea	No idea	Not a regular donor but will donate to a relative in need	no idea	no idea	Strongly agree	Disagree	Agree	Strongly agree	Agree	Disagree	Agree
283	20-29	female	single	undergraduate	Christianity	Education studies		No	Hepatitis B, Hepatitis C, Syphilis, Malaria	17-60 years	50 kg	No idea	Not a regular donor but will donate to a relative in need	Misconceptions about blood donation	3 months	Strongly agree	Strongly agree	Neither agree/disagree	Strongly agree	Strongly agree	Strongly agree	Strongly disagree
284	20-29	female	widowed	undergraduate	Islam	Health and Allied sciences		No	Hepatitis A,Hepatitis B, Hepatitis C	17-60 years	50 kg	No idea	commercial/Paid donor	Misconceptions about blood donation	3 months	Strongly agree	Strongly agree	Strongly disagree	Strongly agree	Strongly agree	Strongly agree	Strongly disagree
285	15-19	female	single	undergraduate	Christianity	Health and Allied sciences		No	HIV,Hepatitis A,Hepatitis B, Hepatitis C, Syphilis	No idea	No idea	No idea	Not a regular donor but will donate to a relative in need	Fear of being anaemic after donation	24 months	Strongly agree	Agree	Neither agree/disagree	Agree	Neither agree/disagree	Agree	Disagree
286	20-29	female	single	undergraduate	Christianity	Humanities and legal studies		Yes	HIV,Hepatitis B	15-50 years	No idea	20 minutes or more	Not a regular donor but will donate to a relative in need	none	no idea	Agree	Agree	Agree	Agree	Disagree	Neither agree/disagree	Agree	Disagree	Agree	Agree	Agree	Neither agree/disagree	Agree	Agree
287	20-29	female	single	undergraduate	Islam	Agriculture and natural sciences		Yes	no idea	No idea	No idea	No idea	Not a regular donor but will donate to a relative in need	none	no idea	Strongly agree	Agree	Strongly agree	Strongly agree	Neither agree/disagree	Neither agree/disagree	Neither agree/disagree	Neither agree/disagree	Neither agree/disagree	Neither agree/disagree	Neither agree/disagree	Neither agree/disagree	strongly agree	Neither agree/disagree
288	20-29	female	single	undergraduate	Islam	Agriculture and natural sciences		Yes	no idea	17-60 years	No idea	No idea	Not a regular donor but will donate to a relative in need	none	no idea	Agree	Agree	Strongly agree	Strongly agree	Neither agree/disagree	Neither agree/disagree	Neither agree/disagree	Neither agree/disagree	Neither agree/disagree	Neither agree/disagree	Neither agree/disagree	Strongly disagree	strongly agree	Neither agree/disagree
289	20-29	female	divorced	undergraduate	Christianity	Humanities and legal studies		No	HIV,Hepatitis A,Hepatitis B	No idea	No idea	No idea	Temporal/One-time donor	no idea	no idea	Neither agree/disagree	Strongly agree	Strongly disagree	Strongly disagree	Neither agree/disagree	Strongly agree	Strongly disagree
290	20-29	female	single	undergraduate	Christianity	Humanities and legal studies		No	HIV,Hepatitis A,Syphilis, Malaria	17-60 years	No idea	5 minutes	Not a regular donor but will donate to a relative in need	no idea	no idea	Agree	Neither agree/disagree	Agree	Strongly agree	Disagree	Neither agree/disagree	Agree
291	20-29	female	single	undergraduate	Islam	Humanities and legal studies		Yes	HIV, Malaria	17-60 years	No idea	No idea	Temporal/One-time donor	none	no idea	Neither agree/disagree	Strongly agree	Strongly agree	Agree	Neither agree/disagree	Disagree	Disagree	Neither agree/disagree	Neither agree/disagree	Disagree	Agree	Agree	Disagree	Disagree
292	20-29	female	single	undergraduate	Christianity	Education studies		No	HIV,Hepatitis B	17-60 years	No idea	20 minutes or more	Not a regular donor but will donate to a relative in need	no idea	no idea	Agree	Neither agree/disagree	Agree	Disagree	Neither agree/disagree	Neither agree/disagree	Disagree							agree
293	20-29	female	single	undergraduate	Christianity	Health and Allied sciences		Yes	HIV,Hepatitis B, Hepatitis C, Syphilis	17-60 years	50 kg	10 minutes	Not a regular donor but will donate to a relative in need	donor privacy	6 months	Strongly agree	Strongly agree	Neither agree/disagree	Agree	Agree	Agree	Disagree	strongly disagree	Disagree	Disagree	Neither agree/disagree	Agree	Neither agree/disagree	strongly agree
294	20-29	male	single	undergraduate	Christianity	Health and Allied sciences		Yes	HIV,Hepatitis B, Hepatitis C, Syphilis	17-60 years	50 kg	10 minutes	Permanent donor(will donate once opportunity avails)	none	3 months	Strongly agree	Strongly agree	Strongly disagree	Disagree	Strongly agree	Agree	Strongly disagree	Agree	Agree	Neither agree/disagree	strongly agree	strongly agree	disagree	agree
295	20-29	male	single	undergraduate	Christianity	Health and Allied sciences		Yes	Hepatitis A,Hepatitis B, Hepatitis C, Syphilis, Malaria	17-60 years	No idea	20 minutes or more	Permanent donor(will donate once opportunity avails)	none	3 months	Strongly agree	Strongly agree	Neither agree/disagree	Strongly agree	Neither agree/disagree	Disagree	Strongly disagree	Strongly agree	Strongly agree	Strongly agree	strongly agree	strongly agree	disagree	strongly agree
296	20-29	male	single	undergraduate	Christianity	Agriculture and natural sciences		Yes	HIV,Hepatitis A,Hepatitis B, Hepatitis C, Syphilis, Malaria	15-50 years	60 kg	20 minutes or more	commercial/Paid donor	quantity of blood taken was too much	12 months	Strongly agree	Strongly disagree	Agree	Agree	Neither agree/disagree	Agree	Agree	strongly disagree	Disagree	Agree	Agree	Strongly disagree	strongly disagree	strongly agree
297	20-29	male	single	undergraduate	Christianity	Health and Allied sciences		Yes	HIV,Hepatitis B	17-60 years	60 kg	10 minutes	Permanent donor(will donate once opportunity avails)	none	3 weeks	Strongly agree	Strongly agree	Disagree	Neither agree/disagree	Strongly disagree	Strongly agree	Strongly disagree	Strongly agree	Strongly agree	Strongly agree	strongly agree	strongly agree	strongly disagree	strongly agree
298	20-29	male	single	undergraduate	Christianity	Health and Allied sciences		Yes	HIV,Hepatitis A,Hepatitis B, Hepatitis C, Syphilis, Malaria	17-60 years	60 kg	20 minutes or more	Temporal/One-time donor	big needle size	1 month	Strongly agree	Strongly agree	Neither agree/disagree	Strongly agree	Strongly agree	Agree	Disagree	Disagree	Agree	Disagree	Agree	Agree	disagree	agree
299	20-29	male	single	undergraduate	Christianity	Health and Allied sciences		Yes	HIV,Hepatitis B, Hepatitis C, Syphilis	15-50 years	50 kg	No idea	Not a regular donor but will donate to a relative in need	the procedure was not explained to me	6 months	Strongly agree	Agree	Strongly disagree	Agree	Neither agree/disagree	Disagree	Disagree	Strongly agree	Disagree	strongly disagree	Disagree	Disagree	strongly agree	neither agree/disagree
300	20-29	male	single	undergraduate	Christianity	Health and Allied sciences		Yes	HIV,Hepatitis B, Hepatitis C, Syphilis	No idea	50 kg	20 minutes or more	Not a regular donor but will donate to a relative in need	none	no idea	Strongly agree	Agree	Disagree	Neither agree/disagree	Strongly agree	Agree	Strongly disagree	Agree	Agree	Strongly agree	Agree	Agree	disagree	strongly agree
301	20-29	male	single	undergraduate	Christianity	Health and Allied sciences		Yes	HIV,Hepatitis B, Malaria	No idea	No idea	5 minutes	Not a regular donor but will donate to a relative in need	lack of communication	4 months	Strongly agree	Neither agree/disagree	Agree	Agree	Agree	Neither agree/disagree	Strongly disagree	Disagree	Disagree	strongly disagree	Neither agree/disagree	Agree	disagree	disagree
302	20-29	male	single	undergraduate	Christianity	Health and Allied sciences		Yes	HIV,Hepatitis A,Hepatitis B, Hepatitis C, Syphilis	17-60 years	50 kg	10 minutes	Not a regular donor but will donate to a relative in need	lack of education by practitioners on the benefits of donation	6 months	Strongly agree	Agree	Disagree	Strongly disagree	Strongly agree	Neither agree/disagree	Strongly disagree	Disagree	Agree	Disagree	Agree	Agree	disagree	agree
303	20-29	male	single	undergraduate	Christianity	Health and Allied sciences		Yes	HIV,Hepatitis B, Hepatitis C, Syphilis	17-60 years	50 kg	20 minutes or more	Not a regular donor but will donate to a relative in need	poor hospital facility and poor attitude of staff	3 months	Neither agree/disagree	Strongly agree	Strongly agree	Strongly disagree	Strongly agree	Neither agree/disagree	Strongly disagree	Disagree	Disagree	strongly disagree	strongly agree	Neither agree/disagree	strongly disagree	disagree
304	20-29	male	single	undergraduate	Christianity	Health and Allied sciences		Yes	HIV,Hepatitis B, Hepatitis C, Syphilis	17-60 years	50 kg	No idea	Not a regular donor but will donate to a relative in need	lack of education on the benefit of blood donation	4 months for males and 6 months for females	Agree	Agree	Disagree	Disagree	Agree	Agree	Disagree	Neither agree/disagree	Disagree	Disagree	Agree	Agree	disagree	agree
305	20-29	male	divorced	undergraduate	Christianity	Health and Allied sciences		Yes	HIV,Hepatitis B, Hepatitis C, Syphilis, widal	17-60 years	50 kg	10 minutes	Temporal/One-time donor	none	3 months	Strongly agree	Strongly disagree	Strongly agree	Neither agree/disagree	Strongly agree	Strongly agree	Strongly disagree	Strongly agree	Agree	Strongly agree	Agree	Agree	Neither agree/disagree	neither agree/disagree
306	20-29	male	married	undergraduate	Christianity	Health and Allied sciences		Yes	HIV,Hepatitis B, Syphilis	15-50 years	50 kg	20 minutes or more	Permanent donor(will donate once opportunity avails)	lack of explanation of procedure and associated risks	4 months	Strongly agree	Strongly agree	Neither agree/disagree	Neither agree/disagree	Agree	Disagree	Strongly disagree	Disagree	Agree	Agree	Agree	Agree	disagree	agree
307	20-29	female	single	undergraduate	Christianity	Health and Allied sciences		Yes	HIV,Hepatitis A,Hepatitis B, Hepatitis C, Syphilis, Malaria	No idea	No idea	5 minutes	Permanent donor(will donate once opportunity avails)	No barrier	12 months	Strongly agree	Strongly agree	Neither agree/disagree	Agree	Agree	Agree	Disagree	Agree	Agree	Agree	strongly agree	strongly agree	disagree	agree
308	20-29	female	single	undergraduate	Christianity	Health and Allied sciences		Yes	HIV,Hepatitis A	17-60 years	No idea	20 minutes or more	Temporal/One-time donor	none	6 months interval	Strongly agree	Strongly agree	Strongly agree	Strongly agree	Agree	Agree	Strongly disagree	Disagree	Disagree	Strongly agree	Agree	Neither agree/disagree	Agree	agree
309	20-29	male	single	undergraduate	Christianity	Health and Allied sciences		Yes	HIV,Hepatitis A,Hepatitis B, Hepatitis C	17-60 years	No idea	10 minutes	Temporal/One-time donor	no barrier	3 months	Strongly agree	Agree	Strongly disagree	Strongly agree	Strongly agree	Strongly agree	Agree	strongly disagree	Neither agree/disagree	Disagree	Agree	strongly agree	strongly disagree	agree
310	20-29	male	single	undergraduate	Islam	Agriculture and natural sciences		Yes	HIV	17-60 years	No idea	20 minutes or more	Temporal/One-time donor	none	1 month	Strongly agree	Agree	Strongly disagree	Strongly disagree	Strongly agree	Strongly agree	Strongly disagree	Strongly agree	Strongly agree	Strongly agree	strongly agree	Agree	strongly disagree	agree
311	20-29	male	single	undergraduate	Christianity	Education studies		Yes	HIV,Hepatitis A,Hepatitis B, Hepatitis C, Syphilis, Malaria	15-50 years	60 kg	No idea	Permanent donor(will donate once opportunity avails)	there was no privacy and poor motivation	12 months	Strongly agree	Neither agree/disagree	Disagree	Disagree	Disagree	Agree	Disagree	Disagree	Agree	Agree	Agree	Agree	strongly disagree	agree
312	20-29	male	single	undergraduate	Christianity	Education studies		Yes	HIV,Hepatitis A,Hepatitis B	No idea	No idea	10 minutes	Not a regular donor but will donate to a relative in need	misconceptions about blood donation	7 months	Strongly agree	Agree	Neither agree/disagree	Strongly agree	Strongly agree	Strongly agree	Strongly disagree	Neither agree/disagree	Neither agree/disagree	Agree	Agree	Agree	disagree	agree
313	20-29	male	single	undergraduate	Christianity	Agriculture and natural sciences		Yes	HIV	15-50 years	No idea	No idea	Not a regular donor but will donate to a relative in need	poor organisation of the excerise	5 months	Agree	Strongly agree	Disagree	Strongly agree	Agree	Strongly agree	Disagree	Disagree	Agree	Agree	strongly agree	strongly agree	disagree	agree
314	20-29	male	single	undergraduate	Christianity	Health and Allied sciences		Yes	none	17-60 years	60 kg	10 minutes	Not a regular donor but will donate to a relative in need	shouting on donor	6months	Strongly agree	Strongly disagree	Strongly disagree	Agree	Strongly agree	Strongly agree	Neither agree/disagree	Strongly agree	Strongly agree	Strongly agree	strongly agree	strongly agree	strongly disagree	strongly agree
315	20-29	male	single	undergraduate	Christianity	Agriculture and natural sciences		Yes	HIV	No idea	No idea	No idea	Not a regular donor but will donate to a relative in need	poor environment	6 months	Strongly agree	Agree	Disagree	Strongly agree	Agree	Agree	Strongly disagree	Agree	Disagree	Disagree	Agree	Agree	disagree	agree
316	20-29	male	single	undergraduate	Christianity	Education studies		Yes	HIV,Hepatitis A,Hepatitis B, Hepatitis C, Syphilis	17-60 years	No idea	No idea	Not a regular donor but will donate to a relative in need	no barrier	4 months	Strongly agree	Agree	Disagree	Strongly agree	Neither agree/disagree	Agree	Agree	Agree	Agree	Agree	Agree	Agree	Neither agree/disagree	agree
317	20-29	male	single	undergraduate	Christianity	Humanities and legal studies		Yes	no idea	15-50 years	60 kg	10 minutes	Permanent donor(will donate once opportunity avails)	more education on blood donation	3 months	Strongly agree	Strongly agree	Strongly disagree	Strongly disagree	Strongly agree	Neither agree/disagree	Strongly disagree	Neither agree/disagree	Agree	Strongly agree	strongly agree	strongly agree	strongly disagree	strongly agree
318	20-29	male	single	undergraduate	Christianity	Humanities and legal studies		Yes	HIV,Hepatitis A,Hepatitis B, Hepatitis C, Syphilis, Malaria	No idea	50 kg	No idea	Not a regular donor but will donate to a relative in need	fear of feeling weak after donation, religious beliefs.	3 months	Agree	Neither agree/disagree	Agree	Strongly agree	Neither agree/disagree	Neither agree/disagree	Disagree	Strongly agree	Agree	Agree	Neither agree/disagree	Neither agree/disagree	strongly disagree	strongly agree
319	20-29	male	single	undergraduate	Christianity	Health and Allied sciences		Yes	HIV,Hepatitis A,Hepatitis B, Hepatitis C, Syphilis, Malaria	17-60 years	50 kg	5 minutes	Permanent donor(will donate once opportunity avails)	none	3 months	Strongly agree	Strongly agree	Neither agree/disagree	Agree	Strongly agree	Strongly agree	Strongly disagree	Strongly agree	Strongly agree	Strongly agree	strongly agree	strongly agree	strongly disagree	strongly agree
320	20-29	male	single	undergraduate	Christianity	Health and Allied sciences		Yes	HIV,Hepatitis A,Hepatitis B, Hepatitis C, Syphilis	17-60 years	No idea	No idea	Not a regular donor but will donate to a relative in need	lack of motivation	4 months	Strongly agree	Strongly agree	Strongly agree	Strongly agree	Agree	Strongly agree	Disagree	Strongly agree	Agree	Agree	strongly agree	strongly agree	Neither agree/disagree	agree
321	30-39	male	married	undergraduate	Islam	Health and Allied sciences		Yes	HIV,Hepatitis B, Syphilis	15-50 years	No idea	20 minutes or more	Not a regular donor but will donate to a relative in need	blood donation shouldn’t be done in public	6 months	Strongly agree	Agree	Strongly disagree	Strongly agree	Strongly agree	Strongly disagree	Strongly disagree	Disagree	Agree	Agree	Agree	strongly agree	strongly disagree	strongly agree
322	30-39	male	married	undergraduate	Islam	Education studies		Yes	HIV,Hepatitis A,Hepatitis B, Hepatitis C, Syphilis, Malaria	No idea	50 kg	10 minutes	Not a regular donor but will donate to a relative in need	fear of outcome of test results	4 months	Strongly agree	Agree	Disagree	Agree	Agree	Agree	Neither agree/disagree	strongly disagree	Neither agree/disagree	Agree	Agree	Agree	Neither agree/disagree	agree
323	20-29	male	single	undergraduate	Islam	Humanities and legal studies		Yes	Hepatitis A, Hepatitis C	No idea	No idea	No idea	Permanent donor(will donate once opportunity avails)	fear of feeling weak after donation	3 months	Strongly agree	Strongly agree	Disagree	Neither agree/disagree	Strongly disagree	Strongly agree	Strongly disagree	Strongly agree	Strongly agree	Strongly agree	strongly agree	strongly agree	strongly disagree	strongly agree
324	20-29	male	single	undergraduate	Christianity	Agriculture and natural sciences		Yes	HIV,Hepatitis B, Hepatitis C, Syphilis,	No idea	No idea	No idea	Not a regular donor but will donate to a relative in need	less privacy	6 months	Strongly agree	Agree	Strongly disagree	Strongly disagree	Neither agree/disagree	Strongly disagree	Strongly disagree	strongly disagree	Agree	Neither agree/disagree	strongly agree	strongly agree	disagree	agree
325	20-29	male	single	undergraduate	Christianity	Humanities and legal studies		Yes	HIV,Hepatitis A,Hepatitis B, Hepatitis C, Syphilis, Malaria	17-60 years	50 kg	10 minutes	Not a regular donor but will donate to a relative in need	lack of incentives	1 month	Agree	Disagree	Agree	Agree	Neither agree/disagree	Disagree	Neither agree/disagree	Agree	Agree	Neither agree/disagree	Disagree	Disagree	Agree	agree
326	15-19	female	single	undergraduate	Christianity	Education studies		Yes	HIV,Hepatitis B, Syphilis	17-60 years	50 kg	10 minutes	Temporal/One-time donor	risk of getting sick	2 months	Strongly agree	Neither agree/disagree	Disagree	Agree	Disagree	Neither agree/disagree	Agree	Agree	Agree	Agree	Neither agree/disagree	Neither agree/disagree	disagree	agree
327	15-19	female	single	undergraduate	Christianity	Humanities and legal studies		Yes	HIV,Hepatitis B, Syphilis	17-60 years	50 kg	10 minutes	Temporal/One-time donor	fear to lose weight and dizziness after donation	3 months	Agree	Neither agree/disagree	Agree	Agree	Neither agree/disagree	Neither agree/disagree	Neither agree/disagree	Agree	Agree	Disagree	Disagree	Disagree	Agree	agree
328	20-29	male	single	undergraduate	Christianity	Humanities and legal studies		Yes	HIV,Hepatitis B, Syphilis, Malaria	17-60 years	50 kg	20 minutes or more	commercial/Paid donor	lack of motivations	2 months	Agree	Disagree	Strongly agree	Agree	Neither agree/disagree	Neither agree/disagree	Disagree	Agree	Neither agree/disagree	Disagree	Disagree	Disagree	strongly disagree	agree
329	20-29	male	single	undergraduate	Christianity	Agriculture and natural sciences		Yes	HIV,Hepatitis A,Hepatitis B, Hepatitis C, Syphilis, Malaria	17-60 years	50 kg	10 minutes	Temporal/One-time donor	personal values and religious belief	3 months	Disagree	Disagree	Neither agree/disagree	Neither agree/disagree	Disagree	Disagree	Neither agree/disagree	Agree	Agree	Neither agree/disagree	Disagree	Disagree	Neither agree/disagree	agree
330	20-29	female	single	undergraduate	Christianity	Education studies		Yes	HIV, Hepatitis C, Syphilis	17-60 years	50 kg	20 minutes or more	Temporal/One-time donor	fear of waiting of the testing results	3 months	Strongly agree	Strongly agree	Strongly disagree	Agree	Neither agree/disagree	Neither agree/disagree	Strongly agree	Agree	Agree	Agree	Neither agree/disagree	strongly agree	Agree	agree
331	20-29	male	single	undergraduate	Islam	Health and Allied sciences		Yes	HIV,Hepatitis B, Syphilis, Malaria	15-50 years	50 kg	5 minutes	Permanent donor(will donate once opportunity avails)	none	6 months	Strongly agree	Strongly agree	Agree	Strongly agree	Agree	Agree	Disagree	Disagree	Agree	Agree	strongly agree	strongly agree	disagree	agree
332	20-29	male	single	undergraduate	Christianity	Health and Allied sciences		No	HIV,Hepatitis A,Hepatitis B, Hepatitis C, Syphilis	17-60 years	50 kg	No idea	Not a regular donor but will donate to a relative in need	Paltry incentive	no idea	Strongly agree	Agree	Agree	Agree	Neither agree/disagree	Disagree	Neither agree/disagree
333	20-29	male	single	undergraduate	Islam	Health and Allied sciences		Yes	HIV,Hepatitis A,Hepatitis B, Hepatitis C, Syphilis, Malaria	17-60 years	50 kg	5 minutes	Not a regular donor but will donate to a relative in need	Unfriendly health staff	12 months except in emergencies	Strongly agree	Strongly agree	Agree	Strongly agree	Agree	Agree	Disagree	Disagree	Agree	Agree	strongly agree	strongly agree	Neither agree/disagree	agree
334	20-29	male	single	Masters/Mphil	Christianity	Health and Allied sciences		Yes	HIV,Hepatitis B	17-60 years	No idea	No idea	Not a regular donor but will donate to a relative in need	less education on how to restore blood after donation	no idea	Strongly agree	Strongly agree	Agree	Strongly agree	Strongly agree	Strongly agree	Strongly disagree	Strongly agree	Agree	Agree	Agree	Agree	disagree	agree
335	20-29	male	single	undergraduate	Christianity	Health and Allied sciences		Yes	HIV,Hepatitis A,Hepatitis B, Hepatitis C, Syphilis	17-60 years	50 kg	10 minutes	Permanent donor(will donate once opportunity avails)	none	no idea	Strongly agree	Agree	Strongly agree	Strongly agree	Agree	Agree	Disagree	Agree	Strongly agree	Strongly agree	Agree	Agree	Neither agree/disagree	strongly agree
336	20-29	male	single	undergraduate	Islam	Health and Allied sciences		No	HIV,Hepatitis A,Hepatitis B, Hepatitis C, Syphilis	No idea	No idea	No idea	Not a regular donor but will donate to a relative in need	no experience	3 months	Strongly agree	Agree	Strongly agree	Agree	Strongly agree	Strongly agree	Disagree
337	30-39	male	cohabiting	undergraduate	Hindu	Health and Allied sciences		Yes	HIV,Hepatitis A, Hepatitis C	No idea	No idea	No idea	Permanent donor(will donate once opportunity avails)	Lack of available food after donation	no idea	Strongly agree	Strongly agree	Neither agree/disagree	Strongly agree	Agree	Agree	Neither agree/disagree	Strongly agree	Strongly agree	Strongly agree	strongly agree	strongly agree	strongly disagree	strongly agree
338	20-29	male	single	undergraduate	Christianity	Health and Allied sciences		Yes	HIV,Hepatitis B, Syphilis, malaria	No idea	No idea	20 minutes or more	Permanent donor(will donate once opportunity avails)	Lack of encouragement from from the laboratory technicians and nurses	4 months	Strongly agree	Agree	Disagree	Neither agree/disagree	Neither agree/disagree	Agree	Strongly agree	Agree	Agree	Disagree	strongly agree	strongly agree	strongly disagree	agree
339	30-39	female	divorced	undergraduate	Christianity	Humanities and legal studies		Yes	HIV,Hepatitis A,Hepatitis B, Hepatitis C, Syphilis	No idea	No idea	No idea	Not a regular donor but will donate to a relative in need	no barrier	12 months	Agree	Neither agree/disagree	Strongly agree	Agree	Agree	Neither agree/disagree	Agree	strongly disagree	Disagree	Disagree	Agree	Neither agree/disagree	Neither agree/disagree	neither agree/disagree
340	20-29	female	single	undergraduate	Christianity	Health and Allied sciences		Yes	HIV,Hepatitis B	No idea	No idea	No idea	Not a regular donor but will donate to a relative in need	no barrier	no idea	Agree	Agree	Strongly agree	Neither agree/disagree	Neither agree/disagree	Neither agree/disagree	Neither agree/disagree	Agree	Agree	Agree	Neither agree/disagree	Agree	strongly disagree	strongly agree
341	15 -19	Male	Single	Undergraduate	Islam	Health and Allied sciences		Yes	HIV, Hepatitis A virus infection, Hepatitis B virus infection, Hepatitis C virus infection, Syphilis, Malaria	15 – 50 years	50 kilogram	20 minutes	Not a regular donor but will donate to a relative in need	The duration is too long	6 months	Strongly Agree	Neither Agree/ Disagree	Agree	Strongly Agree	Strongly Agree	Agree	Strongly Disagree	Disagree	Agree	Agree	Strongly Agree	Strongly Agree	Agree	Strongly Agree
342	20 - 29	Male	Cohabiting	Undergraduate	Christianity	Agriculture and natural sciences		No	HIV, Hepatitis A virus infection, Hepatitis B virus infection, Hepatitis C virus infection	No idea	No idea	No Idea	Temporal / One-time donor	I have no idea	No idea	Strongly Agree	Agree	Disagree	Agree	Agree	Agree	Agree	Disagree	Disagree	Agree	Agree	Agree	Agree	Agree
343	20 - 29	Male	Single	Undergraduate	Christianity	Humanities and legal studies		No	Malaria	No idea	No idea	No Idea	Not a regular donor but will donate to a relative in need	Have no I dea	No Idea please	Neither Agree/ Disagree	Neither Agree/ Disagree	Neither Agree/ Disagree	Neither Agree/ Disagree	Neither Agree/ Disagree	Neither Agree/ Disagree	Neither Agree/ Disagree	Neither Agree/ Disagree	Neither Agree/Disagree	Neither agree/ disagree	Neither Agree/Disagree	Neither Disagree/Agree	Neither Agree/DIsagree	Neither Disagree/ Agree
344	20 - 29	Female	Single	Undergraduate	Islam	Health and Allied sciences		Yes	Malaria	No idea	No idea	No Idea	Temporal / One-time donor	Most people are not allowed to donate because their weight is not up to the required weight	1 month interval	Agree	Agree	Neither Agree/ Disagree	Agree	Neither Agree/ Disagree	Neither Agree/ Disagree	Neither Agree/ Disagree	Disagree	Neither Agree/Disagree	Neither agree/ disagree	Agree	Agree	Neither Agree/DIsagree	Neither Disagree/ Agree
345	20 - 29	Male	Single	Undergraduate	Islam	Health and Allied sciences		No	HIV, Hepatitis B virus infection, Hepatitis C virus infection, Syphilis	15 – 50 years	50 kilogram	20 minutes	Not a regular donor but will donate to a relative in need	Fear on the part of the donor.	No idea	Strongly Agree	Strongly Agree	Agree	Neither Agree/ Disagree	Disagree	Agree	Strongly Disagree	Agree	Agree	Agree	Agree	Agree	Neither Agree/DIsagree	Agree
346	20 - 29	Male	Single	Undergraduate	Christianity	Humanities and legal studies		No	HIV, Hepatitis A virus infection, Hepatitis B virus infection, Hepatitis C virus infection, Syphilis	13 – 45 years	No idea	No Idea	Commercial/paid donor	Haven't experience some	No idea	Strongly Agree	Neither Agree/ Disagree	Strongly Agree	Agree	Neither Agree/ Disagree	Agree	Neither Agree/ Disagree	Agree	Agree	Agree	Agree	Neither Disagree/Agree	Neither Agree/DIsagree	Agree
347	20 - 29	Female	Single	Undergraduate	Christianity	Health and Allied sciences		No	HIV, Hepatitis B virus infection, Hepatitis C virus infection, Syphilis	15 – 50 years	50 kilogram	10 minutes	Temporal / One-time donor	Workers should be more friendly	3 months	Strongly Agree	Agree	Strongly Disagree	Neither Agree/ Disagree	Neither Agree/ Disagree	Strongly Agree	Strongly Disagree	Neither Agree/ Disagree	Neither Agree/Disagree	Neither agree/ disagree	Strongly Agree	Strongly Agree	Neither Agree/DIsagree	Neither Disagree/ Agree
348	20 - 29	Female	Single	Undergraduate	Islam	Health and Allied sciences		Yes	HIV, Hepatitis B virus infection, Hepatitis C virus infection, Syphilis	17 – 60 years	50 kilogram	10 minutes	Permanent donor (will donate once opportunity avails)	Appreciation and Good continuous relationship between the blood bank and donors	3 months	Strongly Agree	Strongly Agree	Neither Agree/ Disagree	Neither Agree/ Disagree	Disagree	Agree	Agree	Disagree	Neither Agree/Disagree	Neither agree/ disagree	Agree	Agree	Disagree	Disagree
349	20 - 29	Female	Single	Undergraduate	Christianity	Health and Allied sciences		Yes	Hepatitis A virus infection, Hepatitis B virus infection, Hepatitis C virus infection	No idea	No idea	No Idea	Not a regular donor but will donate to a relative in need	The donor card should provide the benefit for a relative in need	I can’t tell	Strongly Agree	Strongly Agree	Agree	Disagree	Agree	Agree	Neither Agree/ Disagree	Strongly disagree	Strongly disagree	Strongly disagree	Agree	Agree	Neither Agree/DIsagree	Agree
350	20 - 29	Male	Single	Undergraduate	Christianity	Health and Allied sciences		Yes	HIV, Hepatitis A virus infection, Hepatitis B virus infection, Hepatitis C virus infection, Syphilis	No idea	No idea	5 minutes	Not a regular donor but will donate to a relative in need	Nothing	Nothing	Agree	Agree	Neither Agree/ Disagree	Disagree	Neither Agree/ Disagree	Agree	Disagree	Agree	Agree	Agree	Agree	Agree	Agree	Agree
351	20 - 29	Male	Single	Undergraduate	Islam	Health and Allied sciences		No	HIV, Hepatitis A virus infection, Hepatitis B virus infection, Hepatitis C virus infection, Syphilis, Malaria	No idea	No idea	No Idea	Temporal / One-time donor	Age rang	yearly	Strongly Agree	Strongly Agree	Strongly Agree	Disagree	Strongly Agree	Strongly Agree	Disagree	Strongly agree	Strongly agree	Strongly Agree	Strongly Agree	Strongly Agree	Disagree	Strongly Agree
352	20 - 29	Female	Single	Undergraduate	Islam	Humanities and legal studies		No	HIV, Hepatitis A virus infection, Hepatitis B virus infection, Hepatitis C virus infection	No idea	No idea	No Idea	Not a regular donor but will donate to a relative in need	I have not donated yet	Once a	Strongly Disagree	Neither Agree/ Disagree	Neither Agree/ Disagree	Strongly Agree	Neither Agree/ Disagree	Neither Agree/ Disagree	Neither Agree/ Disagree	Neither Agree/ Disagree	Neither Agree/Disagree	Neither agree/ disagree	Neither Agree/Disagree	Agree	Neither Agree/DIsagree	Neither Disagree/ Agree
353	20 - 29	Male	Single	Undergraduate	Islam	Agriculture and natural sciences		No	HIV, Hepatitis A virus infection, Hepatitis B virus infection, Hepatitis C virus infection, Syphilis, Malaria	15 – 50 years	No idea	No Idea	Temporal / One-time donor	Have no Idea	Once in 3months	Agree	Neither Agree/ Disagree	Strongly Agree	Neither Agree/ Disagree	Agree	Agree	Disagree	Neither Agree/ Disagree	Agree	Neither agree/ disagree	Agree	Agree	Neither Agree/DIsagree	Neither Disagree/ Agree
354	20 - 29,	Male	Single	Undergraduate	Christianity	Health and Allied sciences		No	No idea	No idea	No idea	No Idea	Not a regular donor but will donate to a relative in need	No idea	No idea	Strongly Agree	Neither Agree/ Disagree	Neither Agree/ Disagree	Strongly Agree	Disagree	Neither Agree/ Disagree	Disagree	Neither Agree/ Disagree	Neither Agree/Disagree	Neither agree/ disagree	Neither Agree/Disagree	Neither Disagree/Agree	Neither Agree/DIsagree	Neither Disagree/ Agree
355	20 - 29	Female	Single	Undergraduate	Christianity	Health and Allied sciences		No	HIV, Hepatitis A virus infection, Hepatitis B virus infection, Hepatitis C virus infection, Syphilis, Malaria	15 – 50 years	50 kilogram	No Idea	Not a regular donor but will donate to a relative in need	N/A	N/A	Agree	Neither Agree/ Disagree	Disagree	Neither Agree/ Disagree	Agree	Agree	Disagree	Neither Agree/ Disagree	Agree	Agree	Neither Agree/Disagree	Neither Disagree/Agree	Disagree	Agree
356	20 - 29	Male	Single	Undergraduate	Islam	Health and Allied sciences		No	Hepatitis B virus infection, Hepatitis C virus infection, Syphilis	13 – 45 years	60 kilogram	10 minutes	Not a regular donor but will donate to a relative in need	The quantity of the human blood	Explaining the importance of blood donation in religious centers	Strongly Agree	Agree	Agree	Agree	Agree	Disagree	Neither Agree/ Disagree	Agree	Agree	Agree	Agree	Agree	Strongly Agree	Agree
357	20 - 29	Male	Single	Undergraduate	Islam	Education studies		Yes	HIV, Hepatitis A virus infection, Hepatitis B virus infection, Hepatitis C virus infection, Syphilis	15 – 50 years	No idea	10 minutes	Not a regular donor but will donate to a relative in need	The size of the syringe should be reduced	Every year	Strongly Agree	Strongly Agree	Neither Agree/ Disagree	Agree	Agree	Neither Agree/ Disagree	Disagree	Agree	Agree	Agree	Agree	Agree	Neither Agree/DIsagree	Agree
358	15 -19	Female	Single	Undergraduate	Islam	Education studies		No	HIV, Hepatitis A virus infection, Hepatitis B virus infection, Hepatitis C virus infection, Syphilis, Malaria, Gonorhea	No idea	No idea	No Idea	Not a regular donor but will donate to a relative in need	No idea	No idea	Agree	Agree	Neither Agree/ Disagree	Agree	Neither Agree/ Disagree	Agree	Disagree	Neither Agree/ Disagree	Neither Agree/Disagree	Neither agree/ disagree	Agree	Agree	Neither Agree/DIsagree	Neither Disagree/ Agree
359	20 - 29	Male	Single	Undergraduate	Islam	Health and Allied sciences		No	HIV, Hepatitis A virus infection, Hepatitis B virus infection, Hepatitis C virus infection	No idea	No idea	No Idea	Not a regular donor but will donate to a relative in need	I have never donated, so don’t know of any barrier	Please I don’t know	Strongly Agree	Strongly Agree	Neither Agree/ Disagree	Strongly Agree	Agree	Agree	Strongly Agree	Agree	Agree	Neither agree/ disagree	Agree	Agree	Agree	Agree
360	20 - 29	Male	Single	Undergraduate	Christianity	Health and Allied sciences		No	HIV, Hepatitis B virus infection, Syphilis	17 – 60 years	No idea	5 minutes	Not a regular donor but will donate to a relative in need	None	Don't know	Agree	Disagree	Disagree	Neither Agree/ Disagree	Neither Agree/ Disagree	Neither Agree/ Disagree	Neither Agree/ Disagree	Neither Agree/ Disagree	Neither Agree/Disagree	Neither agree/ disagree	Neither Agree/Disagree	Neither Disagree/Agree	Neither Agree/DIsagree	Neither Disagree/ Agree
361	20 - 29	Male	Single	Undergraduate	Islam	Agriculture and natural sciences		No	HIV, Hepatitis B virus infection, Hepatitis C virus infection, Malaria	15 – 50 years	50 kilogram	10 minutes	Not a regular donor but will donate to a relative in need	The waiting that individual goes before they could donate their blood	10-20 minutes	Strongly Agree	Agree	Neither Agree/ Disagree	Neither Agree/ Disagree	Strongly Disagree	Neither Agree/ Disagree	Disagree	Agree	Neither Agree/Disagree	Neither agree/ disagree	Agree	Agree	Neither Agree/DIsagree	Neither Disagree/ Agree
362	20 - 29	Male	Single	Undergraduate	Islam	Humanities and legal studies		No	HIV, Hepatitis B virus infection, Syphilis, Malaria	17 – 60 years	No idea	10 minutes	Not a regular donor but will donate to a relative in need	The lack of adequate tools and machines	To anyone that is in need of the blood	Agree	Strongly Agree	Strongly Disagree	Agree	Agree	Neither Agree/ Disagree	Neither Agree/ Disagree	Neither Agree/ Disagree	Agree	Agree	Agree	Neither Disagree/Agree	Disagree	Neither Disagree/ Agree
363	20 - 29	Male	Single	Undergraduate	Christianity	Education studies		Yes	Malaria	No idea	50 kilogram	5 minutes	Temporal / One-time donor	No hindrance	No idea	Strongly Agree	Agree	Strongly Agree	Strongly Agree	Neither Agree/ Disagree	Strongly Agree	Neither Agree/ Disagree	Strongly agree	Agree	Strongly Agree	Agree	Neither Disagree/Agree	Neither Agree/DIsagree	Strongly Agree
364	20 - 29	Male	Single	Undergraduate	Islam	Health and Allied sciences		Yes	HIV, Hepatitis A virus infection, Hepatitis B virus infection, Hepatitis C virus infection, Syphilis	15 – 50 years	No idea	10 minutes	Not a regular donor but will donate to a relative in need	Donating blood doesn’t cause blood reduction in the body	Once every 4 months	Strongly Agree	Strongly Agree	Neither Agree/ Disagree	Agree	Neither Agree/ Disagree	Agree	Disagree	Strongly disagree	Disagree	Strongly disagree	Agree	Agree	Disagree	Neither Disagree/ Agree
365	20 - 29	Male	Single	Undergraduate	Islam	Agriculture and natural sciences		No	HIV, Hepatitis B virus infection, Hepatitis C virus infection, Syphilis, Malaria	No idea	No idea	No Idea	Permanent donor (will donate once opportunity avails)	People who are not eligible at a particular point in time should be explained to know the reason they can't donate at the said time	3month	Agree	Agree	Agree	Agree	Neither Agree/ Disagree	Neither Agree/ Disagree	Disagree	Strongly disagree	Strongly disagree	Strongly disagree	Agree	Agree	Strongly Disagree	Disagree
366	15 -19	Female	Single	Undergraduate	Islam	Health and Allied sciences		No	HIV, Hepatitis A virus infection, Hepatitis B virus infection, Hepatitis C virus infection, Syphilis, Malaria	No idea	50 kilogram	10 minutes	Not a regular donor but will donate to a relative in need	No experience	No idea	Agree	Neither Agree/ Disagree	Neither Agree/ Disagree	Neither Agree/ Disagree	Neither Agree/ Disagree	Neither Agree/ Disagree	Neither Agree/ Disagree	Neither Agree/ Disagree	Neither Agree/Disagree	Neither agree/ disagree	Neither Agree/Disagree	Neither Disagree/Agree	Neither Agree/DIsagree	Neither Disagree/ Agree
367	20 - 29	Female	Single	Undergraduate	Islam	Agriculture and natural sciences		No	HIV, Hepatitis A virus infection, Hepatitis B virus infection, Hepatitis C virus infection, Syphilis	17 – 60 years	50 kilogram	No Idea	Not a regular donor but will donate to a relative in need	I haven't donated blood before	6 months	Agree	Agree	Strongly Disagree	Disagree	Neither Agree/ Disagree	Agree	Strongly Disagree	Neither Agree/ Disagree	Agree	Agree	Agree	Agree	Neither Agree/DIsagree	Agree
368	15 -19	Male	Single	Undergraduate	Islam	Health and Allied sciences		Yes	Malaria	17 – 60 years	60 kilogram	20 minutes	Temporal / One-time donor	Age	6 months	Agree	Agree	Agree	Agree	Agree	Agree	Neither Agree/ Disagree	Agree	Agree	Agree	Strongly Agree	Strongly Agree	Agree	Strongly Agree
369	20 - 29	Male	Single	Undergraduate	Islam	Humanities and legal studies		No	HIV, Hepatitis A virus infection, Hepatitis B virus infection, Hepatitis C virus infection, Blood group	No idea	No idea	No Idea	Not a regular donor but will donate to a relative in need	I do nat have any experience	I have no idea	Strongly Agree	Agree	Neither Agree/ Disagree	Neither Agree/ Disagree	Neither Agree/ Disagree	Neither Agree/ Disagree	Neither Agree/ Disagree	Agree	Agree	Neither agree/ disagree	Agree	Agree	Agree	Neither Disagree/ Agree
370	20 - 29	Male	Single	Undergraduate	Christianity	Health and Allied sciences		Yes	HIV, Hepatitis B virus infection, Syphilis	No idea	60 kilogram	5 minutes	Not a regular donor but will donate to a relative in need	They over collect the volume of blood required	The interval should be short	Strongly Agree	Agree	Neither Agree/ Disagree	Strongly Agree	Agree	Agree	Disagree	Agree	Agree	Agree	Agree	Agree	Disagree	Agree
371	20 - 29	Male	Single	Undergraduate	Islam	Humanities and legal studies		No	HIV, Hepatitis B virus infection, Malaria	17 – 60 years	No idea	No Idea	Not a regular donor but will donate to a relative in need	Blood donors should be given special cards so they can hv easy access to blood when the need arises	No idea	Strongly Agree	Agree	Strongly Disagree	Strongly Disagree	Strongly Disagree	Agree	Disagree	Neither Agree/ Disagree	Neither Agree/Disagree	Neither agree/ disagree	Neither Agree/Disagree	Neither Disagree/Agree	Neither Agree/DIsagree	Neither Disagree/ Agree
372	20 - 29	Male	Single	Undergraduate	Christianity	Health and Allied sciences		Yes	HIV, Hepatitis B virus infection, Hepatitis C virus infection, Syphilis	17 – 60 years	50 kilogram	10 minutes	Not a regular donor but will donate to a relative in need	Inconclusive donor preparation	1 year period interval	Strongly Agree	Strongly Agree	Neither Agree/ Disagree	Strongly Agree	Strongly Agree	Strongly Agree	Strongly Disagree	Disagree	Agree	Disagree	Agree	Agree	Agree	Agree
373	20 - 29	Female	Single	Undergraduate	Christianity	Health and Allied sciences		No	HIV, Hepatitis B virus infection, Hepatitis C virus infection, Syphilis	17 – 60 years	50 kilogram	20 minutes	Not a regular donor but will donate to a relative in need	None	None	Agree	Agree	Neither Agree/ Disagree	Disagree	Agree	Agree	Disagree	Agree	Agree	Disagree	Agree	Neither Disagree/Agree	Neither Agree/DIsagree	Agree
374	20 - 29	Female	Single	Undergraduate	Christianity	Health and Allied sciences		No	HIV, Hepatitis B virus infection, Syphilis	15 – 50 years	60 kilogram	5 minutes	Not a regular donor but will donate to a relative in need	No idea	No idea	Strongly Agree	Agree	Strongly Agree	Agree	Agree	Agree	Disagree	Disagree	Agree	Agree	Agree	Agree	Disagree	Agree
375	20 - 29	Female	Single	Undergraduate	Christianity	Health and Allied sciences		No	HIV, Hepatitis B virus infection, Hepatitis C virus infection, Syphilis, Malaria	17 – 60 years	No idea	20 minutes	Not a regular donor but will donate to a relative in need	Explanation on the card given to the doners to bring to hospital when they are in need.	No idea	Strongly Agree	Agree	Strongly Disagree	Neither Agree/ Disagree	Agree	Agree	Strongly Disagree	Neither Agree/ Disagree	Neither Agree/Disagree	Neither agree/ disagree	Strongly Agree	Neither Disagree/Agree	Neither Agree/DIsagree	Neither Disagree/ Agree
376	20 - 29	Female	Single	Undergraduate	Christianity	Health and Allied sciences		No	HIV, Hepatitis A virus infection, Hepatitis B virus infection, Hepatitis C virus infection, Syphilis, Malaria	17 – 60 years	50 kilogram	No Idea	Temporal / One-time donor	No idea	No idea	Strongly Disagree	Disagree	Disagree	Disagree	Strongly Disagree	Strongly Disagree	Disagree	Strongly disagree	Disagree	Strongly disagree	Strongly disagree	Strongly Disagree	Strongly Disagree	Strongly Disagree
377	20 - 29	Male	Single	Undergraduate	Christianity	Health and Allied sciences		No	HIV, Hepatitis B virus infection, Hepatitis C virus infection	17 – 60 years	No idea	No Idea	Not a regular donor but will donate to a relative in need	no	no	Strongly Agree	Neither Agree/ Disagree	Neither Agree/ Disagree	Neither Agree/ Disagree	Neither Agree/ Disagree	Agree	Neither Agree/ Disagree	Neither Agree/ Disagree	Neither Agree/Disagree	Neither agree/ disagree	Neither Agree/Disagree	Neither Disagree/Agree	Neither Agree/DIsagree	Disagree
378	20 - 29	Male	Single	Undergraduate	Christianity	Health and Allied sciences		No	HIV, Hepatitis A virus infection, Hepatitis B virus infection, Hepatitis C virus infection, Syphilis, Malaria	17 – 60 years	50 kilogram	20 minutes	Not a regular donor but will donate to a relative in need	I have not donated before	No donation at all	Strongly Disagree	Strongly Disagree	Neither Agree/ Disagree	Strongly Disagree	Strongly Disagree	Strongly Disagree	Disagree	Neither Agree/ Disagree	Neither Agree/Disagree	Neither agree/ disagree	Strongly disagree	Strongly Disagree	Neither Agree/DIsagree	Neither Disagree/ Agree
379	20 - 29	Male	Single	Undergraduate	Christianity	Health and Allied sciences		No	HIV, Hepatitis B virus infection, Hepatitis C virus infection, Syphilis	17 – 60 years	70 kilogram	5 minutes	Not a regular donor but will donate to a relative in need	Fear	3	Strongly Agree	Neither Agree/ Disagree	Neither Agree/ Disagree	Neither Agree/ Disagree	Neither Agree/ Disagree	Neither Agree/ Disagree	Disagree	Neither Agree/ Disagree	Neither Agree/Disagree	Neither agree/ disagree	Agree	Agree	Disagree	Agree
380	20 - 29	Male	Single	Masters/MPhil	Christianity	Humanities and legal studies		Yes	HIV, Hepatitis A virus infection, Hepatitis B virus infection, Hepatitis C virus infection, Syphilis	No idea	No idea	10 minutes	Not a regular donor but will donate to a relative in need	Misconceptions	4 months	Agree	Strongly Agree	Disagree	Strongly Agree	Neither Agree/ Disagree	Strongly Agree	Neither Agree/ Disagree	Disagree	Agree	Agree	Strongly Agree	Agree	Strongly Disagree	Agree
381	20 - 29	Female	Single	Undergraduate	Christianity	Health and Allied sciences		No	HIV, Hepatitis A virus infection, Hepatitis B virus infection, Hepatitis C virus infection, Syphilis	No idea	No idea	No Idea	Not a regular donor but will donate to a relative in need	No idea	No idea	Agree	Neither Agree/ Disagree	Neither Agree/ Disagree	Agree	Disagree	Agree	Disagree	Neither Agree/ Disagree	Neither Agree/Disagree	Neither agree/ disagree	Neither Agree/Disagree	Neither Disagree/Agree	Neither Agree/DIsagree	Neither Disagree/ Agree
382	15 -19	Female	Single	Undergraduate	Islam	Health and Allied sciences		No	HIV, Hepatitis A virus infection, Hepatitis B virus infection, Hepatitis C virus infection, Syphilis, Malaria	No idea	No idea	No Idea	Not a regular donor but will donate to a relative in need	No experience	No idea	Strongly Agree	Agree	Neither Agree/ Disagree	Neither Agree/ Disagree	Neither Agree/ Disagree	Agree	Neither Agree/ Disagree	Neither Agree/ Disagree	Neither Agree/Disagree	Neither agree/ disagree	Agree	Agree	Neither Agree/DIsagree	Neither Disagree/ Agree

## Sheet: Coding scheme
															EXAMINING STUDENTS ATTITUDES TOWARDS BLOOD DONATION = Q16							EXPLORING THE CHALLENGES OF BLOOD DONATION = Q17
Age(years)=QI	Gender=2	Marital status=Q3	Educational level=Q4	What is your religion=Q5	Which college do you belong to?=Q6	Email address/phone number:(this is optional)*for those who are willing to be part of the focus group discussion= Q7	Have you donated blood before=Q8	what diseases are tested prior to blood donation=Q9	What is the required age range to donate blood=Q10	What is the minimum weight to donate blood in Ghana?=Q11	What is the average duration of blood collection?=Q12	How do you categorize yourself in blood donation?=Q13	In your blood donation experience, state a barrier you have noticed when removed would encourage more people to donate blood= Q14	What do you considerto be the acceptable successive blood donation interval=Q15	Blood donation saves life = A	I am comfortable donating blood to an unrelated person = B	Blood donors must be paid for donating blood = C	Donating blood for family members is the best = D	Blood donation has health benefits for the donor = E	Every healthy person must engage in blood donation =F	Donating blood increases the risk of acquiring disease = G	There was enough privacy at the blood donation center to discuss my misunderstandings = A	All my questions were adequately answered by the blood donation staff = B	All the blood donation procedures were explained to me =C	I will actively encourage other people to donate blood =D	I will donate blood again once given the opportunity = E	The inconvenience of my previous blood donation process will prevent me from donating again = F	The blood donation center staff were very friendly = G
15-18 = 1	female=1	married=1	undergraduate=1	Christianity=1	Humanities and legal studies=1		Yes=1	Those who selected three options or more = 1	17-60=1	50 kilogram=1	5minutes=1	Permanent donor(will donate once opportunity avails=1			Strongly disagree=1	Strongly disagree=1	Strongly disagree=1	Strongly disagree=1	Strongly disagree=1	Strongly disagree=1	Strongly disagree=1	Strongly disagree=1	Strongly disagree=1	Strongly disagree=1	Strongly disagree=1	Strongly disagree=1	Strongly disagree=1	Strongly disagree=1
20-29 = 2	male=2	single=2	masters/Mphil=2	Islam=2	Education studies=2		No=2	Those who selected one or two of the options or more = 2	15-50=2	60 kilogram=2	10minutes=2	Temporal/one-time donor=2			Disagree=2	Disagree=2	Disagree=2	Disagree=2	Disagree=2	Disagree=2	Disagree=2	Disagree=2	Disagree=2	Disagree=2	Disagree=2	Disagree=2	Disagree=2	Disagree=2
30-39 = 3		divorced=3	PhD program=3	None=3	Agriculture and natural sciences=3			Those who selected nothing = 3	13-45=3	70 kilogram=3	20minutes or more= 3	Not a regular donor but will donate to a relative in need=3			Niether agree nor disagree=3	Niether agree nor disagree=3	Niether agree nor disagree=3	Niether agree nor disagree=3	Niether agree nor disagree=3	Niether agree nor disagree=3	Niether agree nor disagree=3	Niether agree nor disagree=3	Niether agree nor disagree=3	Niether agree nor disagree=3	Niether agree nor disagree=3	Niether agree nor disagree=3	Niether agree nor disagree=3	Niether agree nor disagree=3
40-49 =4		widowed=4		other, please specify=4	Health and allied sciences=4				No idea=4	No idea= 4	No idea= 4	commercial/paid donor= 4			Agree=4	Agree=4	Agree=4	Agree=4	Agree=4	Agree=4	Agree=4	Agree=4	Agree=4	Agree=4	Agree=4	Agree=4	Agree=4	Agree=4
≥50		cohabiting=5													Strongly agree=5	Strongly agree=5	Strongly agree=5	Strongly agree=5	Strongly agree=5	Strongly agree=5	Strongly agree=5	Strongly agree=5	Strongly agree=5	Strongly agree=5	Strongly agree=5	Strongly agree=5	Strongly agree=5	Strongly agree=5
